# Supplementary material for: Metabolic effects of bezafibrate in mitochondrial disease
Source: EMBO Mol Med. 2020 Feb 28;12(3):e11589. doi: 10.15252/emmm.201911589 (PMC7059007; doi:10.15252/emmm.201911589)
Supplement: Supplementary file 4 — Dataset EV2 [file EMMM-12-e11589-s004.xlsx]

## Sheet: Dataset EV2
Dataset EV2. Pathway enrichment analysis of significant differential metabolites. Light red fill with dark red text cells indicate KEGG pathways that are significant at 10% Holm-Bonferroni multiple correction. Adjusted P-values are obtained by Benjamini and Hochberg (1995) method, while impact values (between 0 and 1) show the average importance of the significant differential metabolites in cont…
KEGG Pathway	Total	Expected	Hits	Metabolites hits	P-value	-log10 P-value	Holm–Bonferroni	Adjusted P-value	Impact
Alanine, aspartate and glutamate metabolism	24	1.037	6	N-Acetyl-L-aspartic acid; L-Aspartic acid; Oxoglutaric acid; L-Glutamine; L-Glutamic acid; Fumaric acid.	0.00040175	7.8197	0.03214	0.018002	0.65148
Histidine metabolism	44	1.9011	8	Formiminoglutamic acid; L-Glutamic acid; Urocanic acid; L-Histidine; Imidazoleacetic acid; Hydantoin-5-propionic acid; L-Aspartic acid; Oxoglutaric acid.	0.00045004	7.7062	0.035553	0.018002	0.27928
Citrate cycle (TCA cycle)	20	0.86415	5	Oxoglutaric acid; Isocitric acid; L-Malic acid; Citric acid; Fumaric acid.	0.0012622	6.6749	0.098449	0.033658	0.26775
Pyrimidine metabolism	60	2.5924	8		0.0036554	5.6115	0.28147	0.073108	0.0854
Arginine and proline metabolism	77	3.327	9		0.0051243	5.2738	0.38945	0.076602	0.18407
Glycerophospholipid metabolism	39	1.6851	6		0.0057452	5.1594	0.43089	0.076602	0.36996
D-Glutamine and D-glutamate metabolism	11	0.47528	3		0.010036	4.6016	0.74268	0.1147	0.13904
Aminoacyl-tRNA biosynthesis	75	3.2405	8		0.014094	4.262	1	0.14094	0.16902
Nitrogen metabolism	39	1.6851	5		0.024433	3.7118	1	0.1963	0.00067
Pantothenate and CoA biosynthesis	27	1.1666	4		0.026824	3.6185	1	0.1963	0.14652
Valine, leucine and isoleucine degradation	40	1.7283	5		0.026991	3.6122	1	0.1963	0.03889
Lysine biosynthesis	32	1.3826	4		0.046653	3.065	1	0.31102	0.16762
Propanoate metabolism	35	1.5123	4		0.061604	2.787	1	0.35435	0.11378
Glyoxylate and dicarboxylate metabolism	50	2.1604	5		0.062011	2.7804	1	0.35435	0.0524
Sphingolipid metabolism	25	1.0802	3		0.090536	2.402	1	0.45728	0.32094
Butanoate metabolism	40	1.7283	4		0.091456	2.3919	1	0.45728	0.05801
Valine, leucine and isoleucine biosynthesis	27	1.1666	3		0.10832	2.2227	1	0.50301	0.115
beta-Alanine metabolism	28	1.2098	3		0.11768	2.1398	1	0.50301	0.25694
Nicotinate and nicotinamide metabolism	44	1.9011	4		0.11947	2.1247	1	0.50301	0
Linoleic acid metabolism	15	0.64811	2		0.13481	2.0039	1	0.53925	0
Lysine degradation	47	2.0307	4		0.14263	1.9475	1	0.54335	0.16843
Starch and sucrose metabolism	50	2.1604	4		0.16742	1.7872	1	0.60881	0.01265
Purine metabolism	92	3.9751	6		0.20409	1.5892	1	0.70989	0.11367
Cysteine and methionine metabolism	56	2.4196	4		0.22104	1.5094	1	0.71698	0.11347
Glutathione metabolism	38	1.6419	3		0.22452	1.4938	1	0.71698	0.01285
Synthesis and degradation of ketone bodies	6	0.25924	1		0.23302	1.4566	1	0.71698	0.7
D-Arginine and D-ornithine metabolism	8	0.34566	1		0.29804	1.2105	1	0.87889	0
Ascorbate and aldarate metabolism	45	1.9443	3		0.30761	1.1789	1	0.87889	0.04124
Glycine, serine and threonine metabolism	48	2.074	3		0.34381	1.0677	1	0.94845	0.04973
alpha-Linolenic acid metabolism	29	1.253	2		0.35888	1.0248	1	0.95701	0
Biotin metabolism	11	0.47528	1		0.38546	0.95331	1	0.99475	0
Pentose and glucuronate interconversions	53	2.29	3		0.40373	0.90702	1	1	0.12024
Tyrosine metabolism	76	3.2838	4		0.4183	0.87155	1	1	0.09311
Glycosylphosphatidylinositol(GPI)-anchor biosynthesis	14	0.6049	1		0.4621	0.77198	1	1	0.0439
Ubiquinone and other terpenoid-quinone biosynthesis	36	1.5555	2		0.46589	0.76381	1	1	0.06505
Cyanoamino acid metabolism	16	0.69132	1		0.50784	0.67758	1	1	0
Phenylalanine metabolism	45	1.9443	2		0.58694	0.53283	1	1	0.05412
Taurine and hypotaurine metabolism	20	0.86415	1		0.58809	0.53087	1	1	0.08094
Ether lipid metabolism	23	0.99377	1		0.63964	0.44685	1	1	0
Phenylalanine, tyrosine and tryptophan biosynthesis	27	1.1666	1		0.69856	0.35873	1	1	0
Amino sugar and nucleotide sugar metabolism	88	3.8022	3		0.74322	0.29676	1	1	0
Pyruvate metabolism	32	1.3826	1		0.75896	0.27581	1	1	0
Glycerolipid metabolism	32	1.3826	1		0.75896	0.27581	1	1	0.01247
Vitamin B6 metabolism	32	1.3826	1		0.75896	0.27581	1	1	0.01914
Inositol phosphate metabolism	39	1.6851	1		0.82389	0.19372	1	1	0
Porphyrin and chlorophyll metabolism	104	4.4936	3		0.83795	0.1768	1	1	0.02945
Galactose metabolism	41	1.7715	1		0.83902	0.17552	1	1	0.04864
Tryptophan metabolism	79	3.4134	2		0.865	0.14503	1	1	0.05734
Primary bile acid biosynthesis	47	2.0307	1		0.87711	0.13112	1	1	0.00846
Fatty acid biosynthesis	49	2.1172	1		0.88771	0.11912	1	1	0
Steroid hormone biosynthesis	99	4.2775	2		0.93486	0.067357	1	1	0.04157
Arachidonic acid metabolism	62	2.6789	1		0.93762	0.064407	1	1	0
