# Supplementary material for: Metabolic effects of bezafibrate in mitochondrial disease
Source: EMBO Mol Med. 2020 Feb 28;12(3):e11589. doi: 10.15252/emmm.201911589 (PMC7059007; doi:10.15252/emmm.201911589)
Supplement: Supplementary file 5 — Dataset EV3 [file EMMM-12-e11589-s005.xlsx]

## Sheet: Dataset EV3
Dataset EV3. Differential RNA-seq analysis. Light red fill with dark red text cells indicate genes that are significant at 10% FDR (Benjamini and Hochberg, 1995).
Ensembl Gene ID	Entrez Gene	Symbol	Chromosome	Strand	Start position	End position	log2 Fold Change	Adjusted P-value
ENSG00000085872	10523	CHERP	19	-1	16517889	16542530	-0.808831	0.0180011
ENSG00000099139	5125	PCSK5	9	1	75890644	76362339	-2.24531	0.0180011
ENSG00000105647	5296	PIK3R2	19	1	18153118	18170540	-0.739745	0.0180011
ENSG00000177169	8408	ULK1	12	1	131894651	131923167	-0.731212	0.0180011
ENSG00000178078	55620	STAP2	19	-1	4324043	4342786	-0.957771	0.0180011
ENSG00000186462	4674	NAP1L2	X	-1	73212299	73214848	0.813222	0.0180011
ENSG00000188549	388115	CCDC9B	15	-1	40331452	40340967	-0.79177	0.0180011
ENSG00000126461	58506	SCAF1	19	1	49642125	49658642	-0.88057	0.0269178
ENSG00000007314	6329	SCN4A	17	-1	63938554	63972918	-0.68467	0.0355963
ENSG00000008441	4784	NFIX	19	1	12995608	13098796	-0.700468	0.0355963
ENSG00000016864	55830	GLT8D1	3	-1	52694488	52706032	0.622591	0.0355963
ENSG00000063245	29924	EPN1	19	1	55675226	55709858	-0.604227	0.0355963
ENSG00000075702	284403	WDR62	19	1	36054881	36105106	-1.02136	0.0355963
ENSG00000108509	23125	CAMTA2	17	-1	4967992	4987652	-0.569284	0.0355963
ENSG00000116871	55700	MAP7D1	1	1	36155579	36180849	-0.463863	0.0355963
ENSG00000126003	5326	PLAGL2	20	-1	32192503	32207791	-0.871353	0.0355963
ENSG00000143434	10500	SEMA6C	1	-1	151131685	151146664	-0.607597	0.0355963
ENSG00000164638	222962	SLC29A4	7	1	5274369	5306870	-1.02186	0.0355963
ENSG00000164880	26173	INTS1	7	-1	1470277	1504367	-0.594738	0.0355963
ENSG00000165238	65268	WNK2	9	1	93184916	93320572	-1.30812	0.0355963
ENSG00000172534	3054	HCFC1	X	-1	153947553	153971807	-0.766399	0.0355963
ENSG00000184949	646851	FAM227A	22	-1	38578120	38656629	-0.783185	0.0355963
ENSG00000198727	4519	MT-CYB	MT	1	14747	15887	-0.901715	0.0355963
ENSG00000233024	100288332		16	-1	18358086	18379331	-0.469941	0.0355963
ENSG00000265107	2702	GJA5	1	-1	147756199	147773362	-0.764653	0.0355963
ENSG00000112787	57666	FBRSL1	12	1	132489551	132585188	-0.931452	0.0393681
ENSG00000166317	79933	SYNPO2L	10	-1	73644881	73663803	-0.535917	0.0393681
ENSG00000275621	105376839		CHR_HSCHR17_1_CTG5	1	46805899	46851260	-2.32797	0.0393681
ENSG00000113391	83989	FAM172A	5	-1	93618069	94111699	0.580375	0.0413707
ENSG00000102858	23295	MGRN1	16	1	4616493	4690974	-0.503993	0.0451593
ENSG00000156860	64319	FBRS	16	1	30658431	30670814	-0.672787	0.0459677
ENSG00000162298	84447	SYVN1	11	-1	65121780	65134533	-0.483939	0.0459677
ENSG00000248527	NA	MTATP6P1	1	1	633696	634376	-1.11235	0.0545658
ENSG00000110046	23130	ATG2A	11	-1	64894546	64917248	-0.489076	0.0548858
ENSG00000111704	79923	NANOG	12	1	7787794	7799141	-0.693854	0.0548858
ENSG00000176401	126272	EID2B	19	-1	39530990	39532854	-0.533153	0.0551391
ENSG00000103148	8131	NPRL3	16	-1	84271	138860	-0.60648	0.055614
ENSG00000102931	23568	ARL2BP	16	1	57245098	57253635	0.505033	0.0566332
ENSG00000165323	120114	FAT3	11	1	92352096	92896470	0.731646	0.0566332
ENSG00000282908	120114	FAT3	CHR_HG2116_PATCH	1	92356172	92900546	0.731646	0.0566332
ENSG00000175727	22877	MLXIP	12	1	122078722	122147347	-0.574059	0.0569253
ENSG00000185236	9230	RAB11B	19	1	8389981	8404434	-0.486652	0.0569253
ENSG00000281178	22877	MLXIP	CHR_HG2247_PATCH	1	122078722	122146038	-0.574059	0.0569253
ENSG00000283088	NA		19	-1	52880663	52962768	0.872136	0.0569253
ENSG00000142327	57140	RNPEPL1	2	1	240565804	240581372	-0.618565	0.0583961
ENSG00000198837	9909	DENND4B	1	-1	153929501	153946696	-0.558224	0.0583961
ENSG00000087085	43	ACHE	7	-1	100889994	100896974	-0.462579	0.0598583
ENSG00000088038	4849	CNOT3	19	1	54137717	54155708	-0.758047	0.0598583
ENSG00000124782	6239	RREB1	6	1	7107597	7251980	-0.506992	0.0598583
ENSG00000143126	1952	CELSR2	1	1	109250019	109275750	-0.758217	0.0598583
ENSG00000211448	1734	DIO2	14	-1	80197527	80387757	0.638522	0.0598583
ENSG00000103932	26015	RPAP1	15	-1	41517176	41544269	-0.563141	0.0610943
ENSG00000126705	27245	AHDC1	1	-1	27534035	27604431	-0.668429	0.0610943
ENSG00000141905	4782	NFIC	19	1	3314403	3469217	-0.657696	0.0610943
ENSG00000234857	100534595	HNRNPUL2-BSCL2	11	-1	62690275	62727384	-0.752115	0.0612491
ENSG00000064989	10203	CALCRL	2	-1	187343129	187448460	0.429404	0.0626865
ENSG00000078687	57690	TNRC6C	17	1	77959240	78108835	-0.451929	0.0626865
ENSG00000079432	23152	CIC	19	1	42268537	42295797	-0.802371	0.0626865
ENSG00000080854	22997	IGSF9B	11	-1	133908564	133956985	-0.951861	0.0626865
ENSG00000107263	2889	RAPGEF1	9	-1	131576770	131740074	-0.449864	0.0626865
ENSG00000130940	54897	CASZ1	1	-1	10636604	10796650	-0.708942	0.0626865
ENSG00000142512	89790	SIGLEC10	19	-1	51410021	51417803	-0.709002	0.0626865
ENSG00000167323	6786	STIM1	11	1	3854527	4093210	-0.428858	0.0626865
ENSG00000167978	23524	SRRM2	16	1	2752329	2772538	-0.762265	0.0626865
ENSG00000173020	156	GRK2	11	1	67266410	67286556	-0.374363	0.0626865
ENSG00000182004	6635	SNRPE	1	1	203861603	203870550	0.648614	0.0626865
ENSG00000198844	22899	ARHGEF15	17	1	8310241	8322516	-0.735913	0.0626865
ENSG00000137877	51332	SPTBN5	15	-1	41848144	41894077	-0.751794	0.0630925
ENSG00000185513	26013	L3MBTL1	20	1	43489442	43550950	-0.750813	0.0632994
ENSG00000186174	283149	BCL9L	11	-1	118893875	118925608	-0.926066	0.063714
ENSG00000008324	51188	SS18L2	3	1	42581840	42595114	0.577785	0.0719066
ENSG00000142675	10256	CNKSR1	1	1	26177403	26189886	-0.699689	0.0719066
ENSG00000272333	9757	KMT2B	19	1	35718019	35738878	-0.634957	0.0719066
ENSG00000130023	55780	ERMARD	6	1	169751622	169781584	0.482267	0.0723975
ENSG00000198763	4536	MT-ND2	MT	1	4470	5511	-0.85636	0.0723975
ENSG00000198786	4540	MT-ND5	MT	1	12337	14148	-0.931592	0.0723975
ENSG00000276187	55780	ERMARD	CHR_HSCHR6_1_CTG4	1	169751622	169781584	0.482267	0.0723975
ENSG00000007866	7005	TEAD3	6	-1	35473597	35497076	-0.708189	0.0764747
ENSG00000171451	92126	DSEL	18	-1	67506582	67516980	0.778409	0.0764747
ENSG00000262102	92126	DSEL	CHR_HSCHR18_2_CTG2	-1	67576031	67586429	0.778409	0.0764747
ENSG00000154760	146857	SLFN13	17	-1	35435096	35448837	-0.575169	0.0766845
ENSG00000181350	388341	LRRC75A	17	-1	16441577	16492153	0.438087	0.0766845
ENSG00000105650	5143	PDE4C	19	-1	18208652	18248200	-1.05237	0.078092
ENSG00000106991	2022	ENG	9	-1	127815012	127854756	-0.61124	0.0792458
ENSG00000186111	23396	PIP5K1C	19	-1	3630183	3700479	-0.454905	0.0792458
ENSG00000164707	26266	SLC13A4	7	-1	135681237	135729258	-0.713713	0.0816301
ENSG00000072518	2011	MARK2	11	1	63838928	63911019	-0.568795	0.0828208
ENSG00000087053	8898	MTMR2	11	-1	95832882	95925315	0.428431	0.0828208
ENSG00000104885	84444	DOT1L	19	1	2164149	2232578	-0.742173	0.0828208
ENSG00000104960	53635	PTOV1	19	1	49850735	49860744	-0.411713	0.0828208
ENSG00000105204	9149	DYRK1B	19	-1	39825350	39834201	-0.705254	0.0828208
ENSG00000107331	20	ABCA2	9	-1	137007227	137028922	-0.590522	0.0828208
ENSG00000107736	64072	CDH23	10	1	71396934	71815947	-0.725872	0.0828208
ENSG00000130702	3911	LAMA5	20	-1	62307955	62367312	-0.800396	0.0828208
ENSG00000134058	1022	CDK7	5	1	69234795	69277430	0.520861	0.0828208
ENSG00000140474	25989	ULK3	15	-1	74836116	74843346	-0.381178	0.0828208
ENSG00000142784	23038	WDTC1	1	1	27234516	27308633	-0.46531	0.0828208
ENSG00000153936	9653	HS2ST1	1	1	86914648	87109998	0.612777	0.0828208
ENSG00000158571	5207	PFKFB1	X	-1	54932961	54998534	-0.805885	0.0828208
ENSG00000160741	200186	CRTC2	1	-1	153947669	153958625	-0.465866	0.0828208
ENSG00000167632	83696	TRAPPC9	8	-1	139727725	140458579	-0.419155	0.0828208
ENSG00000169221	26000	TBC1D10B	16	-1	30357102	30370264	-0.47368	0.0828208
ENSG00000180008	122809	SOCS4	14	1	55027230	55049488	0.554268	0.0828208
ENSG00000182175	56963	RGMA	15	-1	93035273	93089204	-0.706965	0.0828208
ENSG00000187244	4059	BCAM	19	1	44809059	44821421	-0.652751	0.0828208
ENSG00000187627	400966	RGPD1	2	1	86907953	87013976	-0.662422	0.0828208
ENSG00000281320	9149	DYRK1B	CHR_HG2021_PATCH	-1	39825350	39834201	-0.705254	0.0828208
ENSG00000168066	7536	SF1	11	-1	64764606	64778786	-0.372852	0.0828969
ENSG00000008710	5310	PKD1	16	-1	2088710	2135898	-0.579105	0.0841384
ENSG00000018510	8540	AGPS	2	1	177392644	177559299	0.380009	0.0841384
ENSG00000065054	9351	SLC9A3R2	16	1	2025356	2039026	-0.501012	0.0841384
ENSG00000075945	22920	KIFAP3	1	-1	169921326	170085208	0.393816	0.0841384
ENSG00000104897	8175	SF3A2	19	1	2236504	2248679	-0.523761	0.0841384
ENSG00000105520	64748	PLPPR2	19	1	11355386	11365698	-0.64954	0.0841384
ENSG00000115758	4953	ODC1	2	-1	10439968	10448504	0.404274	0.0841384
ENSG00000125386	8603	FAM193A	4	1	2536631	2732565	-0.381931	0.0841384
ENSG00000130749	23211	ZC3H4	19	-1	47064187	47113752	-0.452105	0.0841384
ENSG00000130821	6535	SLC6A8	X	1	153688099	153696593	-0.657999	0.0841384
ENSG00000141424	25800	SLC39A6	18	-1	36108532	36129385	0.460394	0.0841384
ENSG00000143382	54507	ADAMTSL4	1	1	150549369	150560937	-0.960325	0.0841384
ENSG00000148400	4851	NOTCH1	9	-1	136494433	136545786	-0.696809	0.0841384
ENSG00000162430	57190	SELENON	1	1	25800176	25818224	-0.611979	0.0841384
ENSG00000165195	5277	PIGA	X	-1	15319451	15335580	0.6167	0.0841384
ENSG00000182504	79598	CEP97	3	1	101723925	101770562	0.571988	0.0841384
ENSG00000183779	80139	ZNF703	8	1	37695751	37700021	-0.543	0.0841384
ENSG00000185049	7469	NELFA	4	-1	1982714	2041903	-0.573627	0.0841384
ENSG00000196498	9612	NCOR2	12	-1	124324415	124567589	-0.617542	0.0841384
ENSG00000198464	147657	ZNF480	19	1	52297177	52325922	0.394071	0.0841384
ENSG00000198853	9853	RUSC2	9	1	35490127	35561898	-0.53976	0.0841384
ENSG00000198886	4538	MT-ND4	MT	1	10760	12137	-0.861794	0.0841384
ENSG00000205133	286144	TRIQK	8	-1	92883530	93017673	0.680249	0.0841384
ENSG00000278183	4363	ABCC1	CHR_HSCHR16_1_CTG1	1	16034690	16228109	-0.519288	0.0841384
ENSG00000161013	11282	MGAT4B	5	-1	179797597	179806952	-0.450703	0.0848599
ENSG00000265690	NA		16	1	67163385	67165815	-1.17799	0.0848599
ENSG00000281490	NA	CICP14	7	-1	128655962	128658791	-0.933363	0.0848599
ENSG00000072062	5566	PRKACA	19	-1	14091688	14118084	-0.448877	0.0849606
ENSG00000110768	2965	GTF2H1	11	1	18322295	18367044	0.452022	0.0849606
ENSG00000135723	29109	FHOD1	16	-1	67229387	67247658	-0.428356	0.0849606
ENSG00000147231	55086	CXorf57	X	1	106611930	106679442	0.788243	0.0849606
ENSG00000163006	165055	CCDC138	2	1	108786757	108885477	0.714713	0.0849606
ENSG00000167548	8085	KMT2D	12	-1	49018975	49059774	-0.77124	0.0849606
ENSG00000186815	53373	TPCN1	12	1	113221050	113298585	-0.507862	0.0849606
ENSG00000187109	4673	NAP1L1	12	-1	76036587	76085033	0.441857	0.0849606
ENSG00000187240	79659	DYNC2H1	11	1	103109410	103479863	0.735224	0.0849606
ENSG00000187800	375033	PEAR1	1	1	156893698	156916434	-0.750844	0.0849606
ENSG00000198888	4535	MT-ND1	MT	1	3307	4262	-0.914485	0.0849606
ENSG00000203896	54923	LIME1	20	1	63736283	63739103	-0.620626	0.0849606
ENSG00000206279	1616	DAXX	CHR_HSCHR6_MHC_QBL_CTG1	-1	33247394	33258105	1.47818	0.0849606
ENSG00000228672	389333	PROB1	5	-1	139390592	139395713	-0.536282	0.0849606
ENSG00000232434	389813	AJM1	9	1	136844415	136848801	-0.65763	0.0849606
ENSG00000234851	NA	RPL23AP42	3	-1	161429127	161429597	-3.19996	0.0849606
ENSG00000100393	2033	EP300	22	1	41091786	41180079	-0.425658	0.0849701
ENSG00000151148	89910	UBE3B	12	1	109477402	109536705	-0.367488	0.0849701
ENSG00000174912	NA	METTL15P1	3	-1	156713884	156714928	0.90477	0.0849701
ENSG00000184500	5627	PROS1	3	-1	93873033	93980003	0.603794	0.0849701
ENSG00000224051	80772	CPTP	1	1	1324756	1328897	-0.683613	0.0849701
ENSG00000117758	23673	STX12	1	1	27773183	27824452	0.378001	0.0852102
ENSG00000138018	85465	SELENOI	2	1	26308547	26395891	0.518081	0.0852102
ENSG00000141564	57521	RPTOR	17	1	80544819	80966371	-0.434838	0.0852102
ENSG00000168488	11273	ATXN2L	16	1	28823035	28837237	-0.564398	0.0852102
ENSG00000138735	8654	PDE5A	4	-1	119494395	119628991	0.443958	0.0870611
ENSG00000143858	127833	SYT2	1	-1	202590596	202710417	-1.05949	0.0870611
ENSG00000145817	81555	YIPF5	5	-1	144158159	144170714	0.468378	0.0870611
ENSG00000262943	245	ALOX12P2	17	1	6853861	6954107	-0.920243	0.0870611
ENSG00000011451	58525	WIZ	19	-1	15419980	15449951	-0.457801	0.0871739
ENSG00000173065	55731	FAM222B	17	-1	28755978	28855232	-0.561109	0.0871739
ENSG00000099954	27443	CECR2	22	1	17359949	17558149	-0.456129	0.0877032
ENSG00000109118	57649	PHF12	17	-1	28905250	28951771	-0.540253	0.0879461
ENSG00000177666	57104	PNPLA2	11	1	818902	825573	-0.538278	0.0887644
ENSG00000154059	55364	IMPACT	18	1	24426616	24453535	0.489255	0.0888933
ENSG00000103021	29070	CCDC113	16	1	58231157	58283836	0.438027	0.0898867
ENSG00000129083	1315	COPB1	11	-1	14443440	14500027	0.442127	0.0898867
ENSG00000138385	6741	SSB	2	1	169791933	169812064	0.366944	0.0898867
ENSG00000154856	147495	APCDD1	18	1	10454628	10489948	-0.526866	0.0898867
ENSG00000177728	9772	TMEM94	17	1	75441159	75500090	-0.562965	0.0915608
ENSG00000080603	10847	SRCAP	16	1	30698209	30741409	-0.893656	0.0930583
ENSG00000175455	64770	CCDC14	3	-1	123897305	123961408	0.542933	0.0930583
ENSG00000197557	92104	TTC30A	2	-1	177612992	177618966	0.646863	0.0930583
ENSG00000139344	144193	AMDHD1	12	1	95943293	95968716	-0.623379	0.0931381
ENSG00000177303	57513	CASKIN2	17	-1	75500261	75515583	-0.672777	0.0962474
ENSG00000114786	100526760	ABHD14A-ACY1	3	1	51974706	51989183	-0.68344	0.0968363
ENSG00000122420	5737	PTGFR	1	1	78303884	78539749	0.912679	0.0968363
ENSG00000162927	150962	PUS10	2	-1	60940222	61018259	0.477977	0.0968363
ENSG00000139645	283373	ANKRD52	12	-1	56237807	56258391	-0.538968	0.0978881
ENSG00000169564	5093	PCBP1	2	1	70087454	70089203	-0.32596	0.0979872
ENSG00000196689	7442	TRPV1	17	-1	3565444	3609411	-0.409156	0.0979872
ENSG00000104973	81857	MED25	19	1	49818279	49840383	-0.529135	0.0987154
ENSG00000237238	NA	BMS1P10	9	-1	63299453	63385117	0.483318	0.0987154
ENSG00000105849	221830	TWISTNB	7	-1	19695462	19709087	0.562354	0.0987956
ENSG00000254413	386593	CHKB-CPT1B	22	-1	50568869	50582965	-1.04874	0.0987956
ENSG00000166925	81628	TSC22D4	7	-1	100463359	100479279	-0.562752	0.0993542
ENSG00000124440	64344	HIF3A	19	1	46297046	46343433	-0.704639	0.100909
ENSG00000281965	NA		CHR_HSCHR16_1_CTG1	-1	15172578	15187178	-0.722292	0.100909
ENSG00000178460	157777	MCMDC2	8	1	66870749	66922048	0.726401	0.102412
ENSG00000116016	2034	EPAS1	2	1	46293667	46386703	-0.346463	0.104783
ENSG00000198934	57692	MAGEE1	X	1	76427724	76431353	-0.60108	0.104783
ENSG00000108479	2584	GALK1	17	-1	75751594	75765711	-0.523388	0.105376
ENSG00000121879	5290	PIK3CA	3	1	179148114	179240093	0.428981	0.105376
ENSG00000117425	8643	PTCH2	1	-1	44819844	44843063	1.5582	0.108295
ENSG00000036672	9099	USP2	11	-1	119355215	119381726	-0.533159	0.108384
ENSG00000161888	147841	SPC24	19	-1	11131520	11155808	-0.767359	0.109079
ENSG00000064313	6873	TAF2	8	-1	119730775	119832863	0.495331	0.10941
ENSG00000079150	51661	FKBP7	2	-1	178463664	178478600	0.608728	0.10941
ENSG00000085185	63035	BCORL1	X	1	129981107	130058083	-0.735221	0.10941
ENSG00000104946	79735	TBC1D17	19	1	49877425	49888749	-0.477163	0.10941
ENSG00000159784	9715	FAM131B	7	-1	143353400	143362770	-0.408294	0.10941
ENSG00000168005	144097	SPINDOC	11	1	63813388	63827718	-0.420507	0.10941
ENSG00000174038	138724	C9orf131	9	1	35041095	35045991	-0.758053	0.10941
ENSG00000179639	2205	FCER1A	1	1	159289714	159308224	0.838434	0.10941
ENSG00000135636	8291	DYSF	2	1	71453722	71686768	-0.372865	0.111919
ENSG00000141258	9905	SGSM2	17	1	2337498	2381058	-0.369856	0.112434
ENSG00000136319	91875	TTC5	14	-1	20256558	20305994	0.352638	0.112883
ENSG00000188786	4520	MTF1	1	-1	37809567	37859620	-0.412282	0.113839
ENSG00000163093	129880	BBS5	2	1	169479178	169506655	-0.322376	0.114336
ENSG00000180806	3225	HOXC9	12	1	53994895	54003337	-0.344668	0.114546
ENSG00000213096	9534	ZNF254	19	1	24033405	24129961	0.543511	0.114546
ENSG00000171163	55657	ZNF692	1	-1	248850006	248859144	-0.61424	0.115608
ENSG00000101974	286410	ATP11C	X	-1	139726346	139945276	0.655522	0.116936
ENSG00000162241	283130	SLC25A45	11	-1	65375192	65383701	-0.543453	0.116936
ENSG00000184058	6899	TBX1	22	1	19756703	19783593	-0.624912	0.118732
ENSG00000049618	57492	ARID1B	6	1	156776020	157210779	-0.332669	0.11886
ENSG00000198435	441478	NRARP	9	-1	137300482	137302251	-0.677352	0.11886
ENSG00000179698	340390	WDR97	8	1	144107726	144118315	-0.778173	0.11986
ENSG00000164815	5001	ORC5	7	-1	104126341	104208047	0.574797	0.119883
ENSG00000118246	22868	FASTKD2	2	1	206765357	206792509	0.513561	0.120173
ENSG00000139832	55647	RAB20	13	-1	110523066	110561733	0.649365	0.120173
ENSG00000164916	221937	FOXK1	7	1	4682309	4771443	-0.366494	0.120173
ENSG00000167483	199786	FAM129C	19	1	17523301	17553839	-0.619967	0.120173
ENSG00000174669	3177	SLC29A2	11	-1	66362521	66372214	-0.47263	0.120173
ENSG00000102935	23090	ZNF423	16	-1	49487524	49857919	-0.426793	0.122199
ENSG00000116128	607	BCL9	1	1	147541412	147626216	-0.493023	0.122311
ENSG00000135968	9648	GCC2	2	1	108448561	108509415	0.431962	0.122311
ENSG00000136783	25934	NIPSNAP3A	9	1	104747688	104760122	0.592868	0.122311
ENSG00000189283	2272	FHIT	3	-1	59749310	61251459	-0.496678	0.122311
ENSG00000109466	11275	KLHL2	4	1	165207618	165323156	0.648245	0.122669
ENSG00000115568	7701	ZNF142	2	-1	218637916	218659655	-0.430865	0.122669
ENSG00000188493	284325	C19orf54	19	-1	40740856	40751553	-0.59524	0.122669
ENSG00000198646	23054	NCOA6	20	-1	34689097	34825649	-0.380678	0.122669
ENSG00000064393	28996	HIPK2	7	-1	139561570	139777778	-0.427458	0.123237
ENSG00000214837	731275	LINC01347	1	-1	243056307	243101744	-0.886891	0.123791
ENSG00000278308	642778	NPIPA3	CHR_HSCHR16_1_CTG1	1	14708949	14726344	-0.881571	0.12391
ENSG00000159086	94104	PAXBP1	21	-1	32733899	32771858	0.450019	0.124333
ENSG00000065000	8943	AP3D1	19	-1	2100988	2164468	-0.440236	0.12573
ENSG00000167522	29123	ANKRD11	16	-1	89267619	89490561	-0.496292	0.126389
ENSG00000229180	NA		7	-1	66526088	66592397	-0.819197	0.1265
ENSG00000079308	7145	TNS1	2	-1	217799588	218033982	-0.514908	0.12774
ENSG00000128059	5471	PPAT	4	-1	56393362	56435615	0.500903	0.12774
ENSG00000183726	23585	TMEM50A	1	1	25337917	25362361	0.417867	0.12774
ENSG00000188157	375790	AGRN	1	1	1020123	1056118	-0.556975	0.12774
ENSG00000063180	770	CA11	19	-1	48637942	48646312	-0.659167	0.128299
ENSG00000039319	9765	ZFYVE16	5	1	80408013	80479350	0.454067	0.128397
ENSG00000111077	23371	TNS2	12	1	53046969	53064372	-0.53083	0.128397
ENSG00000127337	8089	YEATS4	12	1	69359703	69390796	0.725722	0.128989
ENSG00000204147	653308	ASAH2B	10	1	50739318	50816495	0.490384	0.129741
ENSG00000109654	23321	TRIM2	4	1	153152342	153339320	0.465384	0.133855
ENSG00000164944	25962	VIRMA	8	-1	94487693	94553529	0.321986	0.133855
ENSG00000166839	348094	ANKDD1A	15	1	64911902	64958700	-0.726991	0.133855
ENSG00000173327	4296	MAP3K11	11	-1	65597755	65615382	-0.33077	0.133855
ENSG00000196739	85301	COL27A1	9	1	114155560	114312511	-0.605457	0.133855
ENSG00000213398	3931	LCAT	16	-1	67939750	67944131	-0.434813	0.133855
ENSG00000070019	2984	GUCY2C	12	-1	14612632	14696585	-0.393285	0.133883
ENSG00000179387	255520	ELMOD2	4	1	140524158	140553770	0.600526	0.134037
ENSG00000170385	7779	SLC30A1	1	-1	211571568	211578742	0.599323	0.134242
ENSG00000088451	23483	TGDS	13	-1	94574051	94596257	0.71723	0.135673
ENSG00000168056	4054	LTBP3	11	-1	65538805	65558930	-0.630945	0.135673
ENSG00000169994	4648	MYO7B	2	1	127535802	127637729	-0.937676	0.135673
ENSG00000005339	1387	CREBBP	16	-1	3725054	3880726	-0.525591	0.138354
ENSG00000066923	10734	STAG3	7	1	100177563	100221488	-0.637332	0.138354
ENSG00000089250	4842	NOS1	12	-1	117208142	117452170	-0.811929	0.138354
ENSG00000104408	3646	EIF3E	8	-1	108201216	108435333	0.402395	0.138354
ENSG00000261459	NA		16	-1	30525923	30534852	-0.580612	0.139551
ENSG00000009950	51085	MLXIPL	7	-1	73593194	73624543	-0.620492	0.140157
ENSG00000085644	7760	ZNF213	16	1	3129777	3142805	-0.449163	0.140157
ENSG00000105429	1954	MEGF8	19	1	42325609	42378769	-0.398207	0.140157
ENSG00000143995	4211	MEIS1	2	1	66433452	66573869	0.474094	0.140157
ENSG00000152359	134359	POC5	5	-1	75674124	75717481	0.534277	0.140157
ENSG00000172409	10978	CLP1	11	1	57648992	57661868	0.359042	0.140157
ENSG00000176087	113829	SLC35A4	5	1	140564456	140569103	-0.283174	0.140157
ENSG00000142197	9980	DOP1B	21	1	36156782	36294274	-0.460336	0.140292
ENSG00000134077	25917	THUMPD3	3	1	9362842	9386791	0.314038	0.140728
ENSG00000277273	1022	CDK7	CHR_HSCHR5_2_CTG1_1	1	69234793	69277413	0.407767	0.140728
ENSG00000175054	545	ATR	3	-1	142449235	142578826	0.378136	0.14073
ENSG00000158863	64760	FAM160B2	8	1	22089159	22104898	-0.418324	0.140864
ENSG00000083067	80036	TRPM3	9	-1	70529063	71446904	-0.617215	0.141369
ENSG00000148053	4915	NTRK2	9	1	84668551	85027070	-0.571159	0.141369
ENSG00000175197	1649	DDIT3	12	-1	57516588	57521737	-0.378111	0.141369
ENSG00000188322	388228	SBK1	16	1	28292519	28323849	-0.536657	0.141369
ENSG00000100461	55147	RBM23	14	-1	22893206	22919184	-0.347256	0.141686
ENSG00000137955	5876	RABGGTB	1	1	75786197	75795079	0.359346	0.141686
ENSG00000164406	116842	LEAP2	5	1	132872322	132875046	-0.607745	0.141686
ENSG00000143155	261726	TIPRL	1	1	168178933	168202114	0.610639	0.14172
ENSG00000112249	10973	ASCC3	6	-1	100508194	100881372	0.379095	0.141953
ENSG00000110675	55531	ELMOD1	11	1	107591091	107666779	0.441709	0.142187
ENSG00000132471	23558	WBP2	17	-1	75845699	75856507	-0.428886	0.142187
ENSG00000141867	23476	BRD4	19	-1	15235519	15332545	-0.430004	0.142187
ENSG00000185485	255812	SDHAP1	3	-1	195959748	195990318	-0.392016	0.142187
ENSG00000186532	114826	SMYD4	17	-1	1779485	1830634	-0.510896	0.143173
ENSG00000165704	3251	HPRT1	X	1	134460153	134520513	0.751281	0.144793
ENSG00000174839	201627	DENND6A	3	-1	57625457	57693089	0.440729	0.14506
ENSG00000138182	9585	KIF20B	10	1	89701610	89774939	0.623366	0.145657
ENSG00000177595	55367	PIDD1	11	-1	799179	809753	-0.431563	0.146139
ENSG00000141499	55135	WRAP53	17	1	7686071	7703502	-0.315656	0.146161
ENSG00000144868	66000	TMEM108	3	1	133038391	133397792	-0.513484	0.147271
ENSG00000061938	10188	TNK2	3	-1	195863364	195911945	-0.534105	0.147324
ENSG00000073712	10979	FERMT2	14	-1	52857268	52952435	0.312492	0.147324
ENSG00000101940	64743	WDR13	X	1	48590042	48608867	-0.273402	0.147324
ENSG00000120658	55068	ENOX1	13	-1	43213518	43786908	0.652591	0.147324
ENSG00000121310	55268	ECHDC2	1	-1	52895910	52927212	-0.437964	0.147324
ENSG00000175048	79683	ZDHHC14	6	1	157381133	157678146	-0.339652	0.147324
ENSG00000196218	6261	RYR1	19	1	38433699	38587564	-0.504524	0.147324
ENSG00000197757	3223	HOXC6	12	1	53990624	54030823	-0.692333	0.147324
ENSG00000142599	473	RERE	1	-1	8352397	8817643	-0.380616	0.14736
ENSG00000034693	8504	PEX3	6	1	143450807	143490010	0.380228	0.147513
ENSG00000070718	10947	AP3M2	8	1	42152946	42171673	0.389669	0.147755
ENSG00000233476	NA	EEF1A1P6	7	-1	22510616	22511999	1.06241	0.148722
ENSG00000115816	10153	CEBPZ	2	-1	37201612	37231713	0.391781	0.150622
ENSG00000134569	4038	LRP4	11	-1	46856868	46918642	-0.448321	0.150622
ENSG00000166946	23582	CCNDBP1	15	1	43185118	43197176	0.299311	0.150622
ENSG00000064933	5378	PMS1	2	1	189784085	189877629	0.412858	0.150995
ENSG00000136891	54881	TEX10	9	-1	100302077	100352939	0.312157	0.150995
ENSG00000169057	4204	MECP2	X	-1	154021573	154137103	-0.381619	0.150995
ENSG00000061273	51564	HDAC7	12	-1	47782722	47833132	-0.552015	0.151357
ENSG00000065717	7089	TLE2	19	-1	2997638	3047635	-0.692376	0.151357
ENSG00000108406	79665	DHX40	17	1	59565525	59608345	0.422909	0.151357
ENSG00000118855	64747	MFSD1	3	1	158732198	158829719	0.501599	0.151357
ENSG00000144596	80852	GRIP2	3	-1	14489111	14556075	-0.605343	0.151357
ENSG00000183765	11200	CHEK2	22	-1	28687743	28742422	-0.953284	0.151357
ENSG00000197044	126068	ZNF441	19	1	11767000	11784078	0.492025	0.151357
ENSG00000204316	64978	MRPL38	17	-1	75898643	75905413	-0.312907	0.151357
ENSG00000266074	57597	BAHCC1	17	1	81395475	81466332	-0.572637	0.151357
ENSG00000130723	84726	PRRC2B	9	1	131373636	131500197	-0.420683	0.151748
ENSG00000033178	55236	UBA6	4	-1	67612652	67701179	0.528195	0.151948
ENSG00000068831	10235	RASGRP2	11	-1	64726911	64745456	-0.63242	0.151948
ENSG00000121410	1	A1BG	19	-1	58345178	58353499	-0.604867	0.151948
ENSG00000148396	9919	SEC16A	9	-1	136440096	136483759	-0.43898	0.151948
ENSG00000162736	23385	NCSTN	1	1	160343272	160358952	-0.302628	0.151948
ENSG00000255769	80154	GOLGA2P10	15	-1	82472993	82513950	-0.796897	0.151948
ENSG00000259112	100532726	NDUFC2-KCTD14	11	-1	78016971	78079865	3.18908	0.151948
ENSG00000272556	NA	GTF2IP13	7	1	45769105	45815263	-0.548565	0.151948
ENSG00000275023	4302	MLLT6	17	1	38705542	38729803	-0.388524	0.151948
ENSG00000275851	4302	MLLT6	CHR_HSCHR17_7_CTG4	1	38506329	38530590	-0.388524	0.151948
ENSG00000078804	58476	TP53INP2	20	1	34704290	34713439	-0.69085	0.153716
ENSG00000100823	328	APEX1	14	1	20455191	20457772	0.393564	0.153716
ENSG00000106025	23554	TSPAN12	7	-1	120787320	120858402	0.795848	0.153716
ENSG00000115514	10190	TXNDC9	2	-1	99318982	99340702	0.517653	0.153716
ENSG00000115750	9014	TAF1B	2	1	9843354	9934416	0.345106	0.153716
ENSG00000175826	23399	CTDNEP1	17	-1	7243591	7252491	-0.378171	0.153716
ENSG00000176973	23625	FAM89B	11	1	65572349	65574198	-0.274239	0.153716
ENSG00000214029	101060200	ZNF891	12	-1	133106817	133130473	-0.300225	0.153716
ENSG00000005206	56928	SPPL2B	19	1	2328615	2354806	-0.526027	0.154417
ENSG00000029993	3149	HMGB3	X	1	150980509	150990775	0.748789	0.154417
ENSG00000110697	9600	PITPNM1	11	-1	67491768	67506263	-0.435392	0.154417
ENSG00000116731	7799	PRDM2	1	1	13700198	13825079	-0.26669	0.154417
ENSG00000119328	54942	FAM206A	9	1	108934181	108950744	0.408999	0.154417
ENSG00000130382	4298	MLLT1	19	-1	6210379	6279948	-0.547473	0.154417
ENSG00000136280	83605	CCM2	7	1	44999475	45076469	-0.339604	0.154417
ENSG00000138660	55435	AP1AR	4	1	112231737	112270047	0.531001	0.154417
ENSG00000143971	54465	ETAA1	2	1	67397319	67412089	0.645854	0.154417
ENSG00000156976	1974	EIF4A2	3	1	186783205	186789900	0.382178	0.154417
ENSG00000169184	4330	MN1	22	-1	27748277	27801498	-0.618165	0.154417
ENSG00000171729	55092	TMEM51	1	1	15152532	15220480	-0.589269	0.154417
ENSG00000173264	56834	GPR137	11	1	64270062	64289500	-0.437798	0.154417
ENSG00000180900	23513	SCRIB	8	-1	143790920	143815379	-0.387158	0.154417
ENSG00000188486	3014	H2AFX	11	-1	119093854	119095467	-0.399235	0.154417
ENSG00000274287	23513	SCRIB	CHR_HSCHR8_3_CTG7	-1	143777927	143802386	-0.387158	0.154417
ENSG00000276681	114823	LENG8	CHR_HSCHR19_4_CTG3_1	1	54456812	54469943	-1.09487	0.154417
ENSG00000076043	25996	REXO2	11	1	114439386	114450279	0.342949	0.154929
ENSG00000084092	84273	NOA1	4	-1	56963370	56978823	0.303126	0.154929
ENSG00000107742	9806	SPOCK2	10	-1	72059035	72089032	-0.54983	0.154929
ENSG00000132694	9826	ARHGEF11	1	-1	156934840	157045370	-0.367286	0.154929
ENSG00000138162	10579	TACC2	10	1	121989174	122254545	-0.516321	0.155009
ENSG00000004700	5965	RECQL	12	-1	21468911	21501669	0.411931	0.155697
ENSG00000120896	10174	SORBS3	8	1	22544986	22575788	-0.466159	0.155697
ENSG00000151151	253430	IPMK	10	-1	58191517	58267934	0.648607	0.155697
ENSG00000155506	23367	LARP1	5	1	154712902	154817607	-0.362205	0.155697
ENSG00000198198	23334	SZT2	1	1	43389882	43454247	-0.386441	0.155697
ENSG00000275342	157285	PRAG1	8	-1	8317736	8386498	-0.66195	0.155697
ENSG00000110844	25766	PRPF40B	12	1	49568218	49644666	-0.313627	0.155852
ENSG00000185122	3297	HSF1	8	1	144291591	144314722	-0.379142	0.156095
ENSG00000258366	51750	RTEL1	20	1	63657810	63696253	-0.666887	0.156095
ENSG00000104343	55284	UBE2W	8	-1	73780097	73878910	0.806868	0.157053
ENSG00000196588	57591	MRTFA	22	-1	40410281	40636702	-0.644148	0.157642
ENSG00000154358	84033	OBSCN	1	1	228208130	228378874	-0.636002	0.157988
ENSG00000171490	26156	RSL1D1	16	-1	11833850	11851585	0.309482	0.158936
ENSG00000172732	80198	MUS81	11	1	65857126	65867653	-0.367416	0.158936
ENSG00000187193	4501	MT1X	16	1	56682424	56684196	0.555374	0.158936
ENSG00000071073	11320	MGAT4A	2	-1	98619106	98731126	0.496312	0.160434
ENSG00000099904	29801	ZDHHC8	22	1	20129456	20148007	-0.567843	0.161078
ENSG00000146373	154214	RNF217	6	1	124962545	125092633	0.340062	0.161078
ENSG00000149761	84304	NUDT22	11	1	64225941	64230686	-0.286805	0.161078
ENSG00000065526	23013	SPEN	1	1	15847864	15940460	-0.437702	0.162452
ENSG00000102317	5935	RBM3	X	1	48574449	48579066	0.564935	0.162452
ENSG00000151353	129787	TMEM18	2	-1	667335	677439	0.371872	0.162452
ENSG00000166171	25911	DPCD	10	1	101570560	101609668	-0.469368	0.162693
ENSG00000170248	10015	PDCD6IP	3	1	33798352	33869707	0.345051	0.162693
ENSG00000087074	23645	PPP1R15A	19	1	48872392	48876057	-0.505772	0.163123
ENSG00000112210	51715	RAB23	6	-1	57186992	57222314	0.577485	0.163123
ENSG00000121716	29990	PILRB	7	1	100352176	100367733	-0.498547	0.163507
ENSG00000176994	140775	SMCR8	17	1	18315310	18328055	-0.314329	0.163507
ENSG00000177706	56975	FAM20C	7	1	192969	260745	-0.313601	0.163507
ENSG00000197774	197342	EME2	16	1	1773207	1781708	-0.540462	0.163507
ENSG00000016391	55349	CHDH	3	-1	53812335	53846390	-0.299584	0.164147
ENSG00000154654	4685	NCAM2	21	1	20998315	21543329	0.664395	0.16464
ENSG00000145740	64924	SLC30A5	5	1	69093646	69131069	0.369221	0.166057
ENSG00000035687	159	ADSS	1	-1	244408494	244452134	0.362062	0.166109
ENSG00000126464	57479	PRR12	19	1	49591643	49626439	-0.769335	0.166109
ENSG00000117713	8289	ARID1A	1	1	26693236	26782110	-0.538944	0.166753
NA	NA	NA	NA	NA	NA	NA	0.56777	0.166753
ENSG00000160072	83858	ATAD3B	1	1	1471769	1497848	-0.481997	0.167201
ENSG00000243156	57553	MICAL3	22	-1	17787649	18024559	-0.441169	0.168275
ENSG00000107938	26098	EDRF1	10	1	125719515	125764143	0.396424	0.16844
ENSG00000157796	57728	WDR19	4	1	39182404	39285810	0.49098	0.16844
ENSG00000155438	84365	NIFK	2	-1	121726945	121736923	0.40579	0.168653
ENSG00000101546	79863	RBFA	18	1	80034358	80046397	-0.334369	0.169199
ENSG00000117632	3925	STMN1	1	-1	25884181	25906991	0.550396	0.169199
ENSG00000007516	8938	BAIAP3	16	1	1333601	1349441	-0.660844	0.169603
ENSG00000092108	23256	SCFD1	14	1	30622112	30735812	0.346217	0.169603
ENSG00000214544	NA	GTF2IRD2P1	7	-1	73242751	73280119	0.848427	0.169603
ENSG00000198324	144717	PHETA1	12	-1	111360651	111369121	-0.343003	0.171711
ENSG00000198695	4541	MT-ND6	MT	-1	14149	14673	-0.573851	0.171803
ENSG00000258461	NA		15	1	42348103	42412317	-0.500501	0.171803
ENSG00000085721	54700	RRN3	16	-1	15060022	15094317	0.331518	0.171836
ENSG00000127081	83744	ZNF484	9	-1	92845031	92878038	0.372619	0.171836
ENSG00000151929	9531	BAG3	10	1	119651370	119677819	-0.268782	0.171836
ENSG00000278494	54700	RRN3	CHR_HSCHR16_1_CTG1	1	15002502	15036801	0.331518	0.171836
ENSG00000170667	100271927	RASA4B	7	-1	102482445	102517781	-0.451614	0.173444
ENSG00000180694	169200	TMEM64	8	-1	90621995	90791632	0.657967	0.173444
ENSG00000090006	8425	LTBP4	19	1	40592883	40629818	-0.696077	0.173844
ENSG00000099381	9739	SETD1A	16	1	30957294	30984664	-0.402633	0.173844
ENSG00000120438	6950	TCP1	6	-1	159778498	159789749	0.296337	0.173844
ENSG00000121749	64786	TBC1D15	12	1	71839707	71927248	0.353172	0.173844
ENSG00000154237	79705	LRRK1	15	1	100919215	101078254	-0.602565	0.173844
ENSG00000166037	9702	CEP57	11	1	95789965	95832693	0.406426	0.173844
ENSG00000180354	222166	MTURN	7	1	30134810	30162762	0.447439	0.173844
ENSG00000183864	10766	TOB2	22	-1	41433492	41447023	-0.416823	0.173844
ENSG00000198899	4508	MT-ATP6	MT	1	8527	9207	-0.629398	0.173844
ENSG00000262576	56111	PCDHGA4	5	1	141355025	141512979	-0.675889	0.173844
ENSG00000067167	23471	TRAM1	8	-1	70573442	70608387	0.698354	0.174058
ENSG00000142798	3339	HSPG2	1	-1	21822245	21937297	-0.592703	0.174058
ENSG00000148832	196743	PAOX	10	1	133379234	133391694	-0.471279	0.174058
ENSG00000159640	1636	ACE	17	1	63477061	63498380	-0.554947	0.174058
ENSG00000197565	1288	COL4A6	X	-1	108155607	108439497	-0.53625	0.174058
ENSG00000204138	65979	PHACTR4	1	1	28369582	28500369	-0.315948	0.174058
ENSG00000253276	168455	CCDC71L	7	-1	106656765	106660996	0.439831	0.174249
ENSG00000254999	55845	BRK1	3	1	10115592	10127190	0.368143	0.174262
ENSG00000196313	9883	POM121	7	1	72879365	72951440	-0.358024	0.174997
ENSG00000182973	25904	CNOT10	3	1	32685145	32773875	0.309785	0.175102
ENSG00000105656	8178	ELL	19	-1	18442663	18522127	-0.390506	0.175642
ENSG00000072163	55679	LIMS2	2	-1	127638381	127681786	-0.641571	0.176882
ENSG00000083642	23047	PDS5B	13	1	32586427	32778019	0.427288	0.176882
ENSG00000087301	57544	TXNDC16	14	-1	52430590	52552522	0.441206	0.176882
ENSG00000089195	51605	TRMT6	20	-1	5937235	5950558	0.339708	0.176882
ENSG00000090989	55763	EXOC1	4	1	55853616	55905034	0.305777	0.176882
ENSG00000100142	5435	POLR2F	22	1	37952607	38041915	-0.369457	0.176882
ENSG00000125703	84938	ATG4C	1	1	62784135	62865513	0.640403	0.176882
ENSG00000132005	5989	RFX1	19	-1	13961538	14007039	-0.719573	0.176882
ENSG00000133027	10400	PEMT	17	-1	17505563	17591708	-0.371657	0.176882
ENSG00000135317	57231	SNX14	6	-1	85505496	85594156	0.494518	0.176882
ENSG00000136169	83852	SETDB2	13	1	49444374	49495003	0.465469	0.176882
ENSG00000140320	22893	BAHD1	15	1	40439721	40468242	-0.413147	0.176882
ENSG00000143643	79573	TTC13	1	-1	230906243	230978875	0.267066	0.176882
ENSG00000163807	57456	KIAA1143	3	-1	44737661	44761662	0.40772	0.176882
ENSG00000164989	203238	CCDC171	9	1	15553086	16061663	0.413271	0.176882
ENSG00000166716	9640	ZNF592	15	1	84748635	84806432	-0.404936	0.176882
ENSG00000176182	339344	MYPOP	19	-1	45890020	45902604	-0.562454	0.176882
ENSG00000176273	159371	SLC35G1	10	1	93893973	93956062	0.715893	0.176882
ENSG00000281665	57456	KIAA1143	CHR_HG2066_PATCH	-1	44737657	44761658	0.40772	0.176882
ENSG00000068697	9741	LAPTM4A	2	-1	20032650	20052028	0.408255	0.176923
ENSG00000110013	54414	SIAE	11	-1	124633113	124695707	-0.309555	0.176962
ENSG00000076555	32	ACACB	12	1	109116595	109268226	-0.468255	0.177353
ENSG00000099995	10291	SF3A1	22	-1	30331988	30356947	-0.249248	0.177353
ENSG00000164163	6059	ABCE1	4	1	145097932	145129179	0.36649	0.177353
ENSG00000088205	8886	DDX18	2	1	117814650	117832379	0.271826	0.177421
ENSG00000101751	11201	POLI	18	1	54269404	54321266	0.43902	0.177421
ENSG00000125148	4502	MT2A	16	1	56608199	56609497	0.474769	0.177421
ENSG00000168522	2339	FNTA	8	1	43034194	43085788	0.264503	0.177421
ENSG00000180611	151963	MB21D2	3	-1	192796815	192918161	0.481884	0.177421
ENSG00000187678	81848	SPRY4	5	-1	142310427	142326455	-0.522442	0.177421
ENSG00000215910	284498	C1orf167	1	1	11761787	11789585	-0.688172	0.177421
ENSG00000077147	56889	TM9SF3	10	-1	96518109	96587452	0.526868	0.177828
ENSG00000091651	23594	ORC6	16	1	46689643	46698394	-0.958458	0.177828
ENSG00000144635	51143	DYNC1LI1	3	-1	32525971	32570874	0.295825	0.177828
ENSG00000014123	23376	UFL1	6	1	96521595	96555276	0.374292	0.177882
ENSG00000101596	23347	SMCHD1	18	1	2655738	2805017	0.388574	0.179041
ENSG00000212907	4539	MT-ND4L	MT	1	10470	10766	-0.736496	0.179041
ENSG00000160460	57731	SPTBN4	19	1	40466241	40576464	-0.551801	0.179355
ENSG00000277443	4082	MARCKS	6	1	113857362	113863471	0.851393	0.179636
ENSG00000005436	6936	GCFC2	2	-1	75652000	75710989	0.508645	0.180149
ENSG00000126243	79414	LRFN3	19	1	35935358	35945767	-0.488096	0.180149
ENSG00000159840	7791	ZYX	7	1	143381080	143391111	-0.515739	0.180149
ENSG00000160783	11243	PMF1	1	1	156212993	156240042	-0.448077	0.180149
ENSG00000173511	7423	VEGFB	11	1	64234538	64238793	-0.442347	0.180149
ENSG00000175283	22845	DOLK	9	-1	128945530	128947619	0.336255	0.180149
ENSG00000275932	11072	DUSP14	CHR_HSCHR17_7_CTG4	1	37494470	37518136	0.368164	0.180149
ENSG00000077454	4034	LRCH4	7	-1	100574011	100586153	-0.462895	0.180158
ENSG00000132361	23277	CLUH	17	-1	2689386	2712663	-0.379388	0.180158
ENSG00000149532	79869	CPSF7	11	-1	61402641	61430031	-0.299195	0.180158
ENSG00000187676	145173	B3GLCT	13	1	31199936	31332276	0.686198	0.18031
ENSG00000068354	4943	TBC1D25	X	1	48539457	48562609	-0.365018	0.180707
ENSG00000073350	3993	LLGL2	17	1	75525080	75575208	-0.577859	0.180707
ENSG00000075399	9605	VPS9D1	16	-1	89707134	89720986	-0.404567	0.180707
ENSG00000090530	55214	P3H2	3	-1	189956728	190122437	0.680077	0.180707
ENSG00000116132	5396	PRRX1	1	1	170662728	170739419	0.457512	0.180707
ENSG00000138802	10427	SEC24B	4	1	109433772	109540896	0.348565	0.180707
ENSG00000143028	284612	SYPL2	1	1	109466628	109482137	-0.323242	0.180707
ENSG00000147416	526	ATP6V1B2	8	1	20197367	20226819	0.295506	0.180707
ENSG00000149091	8525	DGKZ	11	1	46332905	46380554	-0.471462	0.180707
ENSG00000181027	79147	FKRP	19	1	46746046	46776988	-0.419519	0.180707
ENSG00000186166	338657	CCDC84	11	1	118998142	119015791	-0.3468	0.180707
ENSG00000187535	9742	IFT140	16	-1	1510427	1612110	-0.636526	0.180707
ENSG00000189233	389643	NUGGC	8	-1	28021964	28083871	-0.421118	0.180707
ENSG00000275482	2051	EPHB6	CHR_HSCHR7_2_CTG6	1	142916237	142932255	0.917071	0.180707
ENSG00000276463	6880	TAF9	CHR_HSCHR5_2_CTG1_1	-1	69364756	69370027	0.395385	0.180707
ENSG00000280975	338657	CCDC84	CHR_HG2217_PATCH	1	118998142	119015791	-0.3468	0.180707
ENSG00000172380	55970	GNG12	1	-1	67701466	67833467	0.376019	0.181683
ENSG00000118496	84085	FBXO30	6	-1	145793502	145814753	0.406736	0.182103
ENSG00000109618	51091	SEPSECS	4	-1	25120014	25160442	0.413223	0.182422
ENSG00000102981	50855	PARD6A	16	1	67660946	67662778	-0.375063	0.182523
ENSG00000164414	10559	SLC35A1	6	1	87470623	87512336	0.437568	0.182523
ENSG00000166012	79101	TAF1D	11	-1	93729948	93784391	0.365595	0.182523
ENSG00000197008	7697	ZNF138	7	1	64794388	64833681	0.436945	0.182716
ENSG00000102996	4324	MMP15	16	1	58025566	58046901	-0.45709	0.183188
ENSG00000156453	5097	PCDH1	5	-1	141853111	141879246	-0.356916	0.1835
ENSG00000058804	55706	NDC1	1	-1	53765460	53838860	0.389569	0.184682
ENSG00000060237	65125	WNK1	12	1	752593	911452	-0.402985	0.184682
ENSG00000166913	7529	YWHAB	20	1	44885676	44908532	0.330069	0.184682
ENSG00000173531	4485	MST1	3	-1	49683947	49689501	-0.533692	0.184682
ENSG00000174780	6731	SRP72	4	1	56467336	56503681	0.375165	0.184682
ENSG00000198712	4513	MT-CO2	MT	1	7586	8269	-0.384834	0.184682
ENSG00000052802	6307	MSMO1	4	1	165327623	165343160	0.70125	0.185799
ENSG00000070614	3340	NDST1	5	1	150485818	150558211	-0.324452	0.185799
ENSG00000104047	56986	DTWD1	15	1	49620980	49656232	0.377667	0.185799
ENSG00000105321	26093	CCDC9	19	1	47255980	47273701	-0.438908	0.185799
ENSG00000133250	84330	ZNF414	19	-1	8509678	8514164	-0.620034	0.185799
ENSG00000146282	57038	RARS2	6	-1	87514378	87590003	0.389106	0.185799
ENSG00000163125	23248	RPRD2	1	1	150363091	150476566	-0.286605	0.185799
ENSG00000171174	64080	RBKS	2	-1	27781364	27891098	0.39623	0.185799
ENSG00000178209	5339	PLEC	8	-1	143915147	143976734	-0.560848	0.185799
ENSG00000143842	9580	SOX13	1	1	204073115	204127743	-0.461469	0.187453
ENSG00000198042	84549	MAK16	8	1	33484750	33501260	0.360713	0.18751
ENSG00000072818	9744	ACAP1	17	1	7336529	7351478	-0.349262	0.187551
ENSG00000102189	8411	EEA1	12	-1	92770637	92929331	0.390974	0.187551
ENSG00000112305	60682	SMAP1	6	1	70667776	70862015	0.366713	0.187551
ENSG00000119326	8727	CTNNAL1	9	-1	108942569	109013529	0.375117	0.187551
ENSG00000135439	116986	AGAP2	12	-1	57723761	57742157	-0.406411	0.187551
ENSG00000175879	3234	HOXD8	2	1	176129694	176132695	0.487894	0.187551
ENSG00000022840	9921	RNF10	12	1	120533480	120577594	-0.377398	0.18806
ENSG00000156735	9530	BAG4	8	1	38176533	38213301	0.387044	0.188243
ENSG00000169359	9197	SLC33A1	3	-1	155821024	155854456	0.321548	0.188568
ENSG00000260404	729218		4	1	118591773	118633729	-0.461761	0.18877
ENSG00000021826	1373	CPS1	2	1	210477682	210679107	0.654619	0.190699
ENSG00000116273	148479	PHF13	1	1	6613685	6624033	-0.498661	0.190699
ENSG00000135999	26122	EPC2	2	1	148644440	148787568	0.335379	0.190699
ENSG00000167965	64223	MLST8	16	1	2204248	2209416	-0.314308	0.190699
ENSG00000100425	23774	BRD1	22	-1	49773283	49827512	-0.400495	0.190961
ENSG00000114735	51409	HEMK1	3	1	50569152	50596168	-0.425155	0.190961
ENSG00000145741	689	BTF3	5	1	73498408	73505635	0.29308	0.190961
ENSG00000161996	197335	WDR90	16	1	649311	667833	-0.469752	0.190961
ENSG00000102218	6102	RP2	X	1	46836940	46882358	0.351724	0.190977
ENSG00000163257	54876	DCAF16	4	-1	17800655	17810758	0.414455	0.190977
ENSG00000124786	51000	SLC35B3	6	-1	8411463	8435611	0.506908	0.192294
ENSG00000141456	27043	PELP1	17	-1	4669774	4704337	-0.497615	0.192294
ENSG00000087460	2778	GNAS	20	1	58839718	58911192	-0.302334	0.192563
ENSG00000141858	90378	SAMD1	19	-1	14087840	14091036	-0.314364	0.192563
ENSG00000153443	124402	UBALD1	16	-1	4608883	4615027	-0.450811	0.192563
ENSG00000165895	143872	ARHGAP42	11	1	100687653	100993941	0.471456	0.192563
ENSG00000267809	NA	NDUFV2P1	19	-1	53223973	53224879	-0.331049	0.192563
ENSG00000116604	4209	MEF2D	1	-1	156463727	156500828	-0.420748	0.192991
ENSG00000163728	151613	TTC14	3	1	180602130	180617828	0.47673	0.193111
ENSG00000143376	81609	SNX27	1	1	151612006	151699091	-0.282281	0.193974
ENSG00000198301	55153	SDAD1	4	-1	75940950	75990962	0.292576	0.193974
ENSG00000278616	NA	BEND3P3	10	1	79682997	79685436	-0.54543	0.195516
ENSG00000160972	84988	PPP1R16A	8	1	144477969	144502121	-0.403401	0.196226
ENSG00000165244	195828	ZNF367	9	-1	96385941	96418329	0.717165	0.196226
ENSG00000226314	651302	ZNF192P1	6	1	28161769	28169594	-0.385167	0.196226
ENSG00000084093	5978	REST	4	1	56907876	56966678	0.355179	0.196938
ENSG00000159063	79053	ALG8	11	-1	78100936	78139660	0.399624	0.196938
ENSG00000155096	51582	AZIN1	8	-1	102826357	102893864	0.434805	0.198416
ENSG00000103197	7249	TSC2	16	1	2047465	2089487	-0.341419	0.198595
ENSG00000156711	5603	MAPK13	6	1	36127809	36144524	-0.65328	0.198595
ENSG00000251369	162972	ZNF550	19	-1	57535257	57559863	0.352112	0.198595
ENSG00000165169	6990	DYNLT3	X	-1	37836757	37847637	0.451139	0.199736
ENSG00000205765	285636	C5orf51	5	1	41904188	41921636	0.508584	0.199736
ENSG00000229809	146542	ZNF688	16	-1	30569346	30572734	-0.368564	0.199736
ENSG00000056050	54969	HPF1	4	-1	169729465	169757953	0.484855	0.199788
ENSG00000103653	1445	CSK	15	1	74782057	74803198	-0.397688	0.199788
ENSG00000181163	4869	NPM1	5	1	171387116	171411137	0.346067	0.199788
ENSG00000144711	9922	IQSEC1	3	-1	12897220	13283281	-0.443017	0.199981
ENSG00000197860	54557	SGTB	5	-1	65665928	65723035	0.511263	0.199981
ENSG00000163531	23114	NFASC	1	1	204828651	205022822	-0.498913	0.200202
ENSG00000167434	762	CA4	17	1	60149936	60170899	-0.409704	0.200202
ENSG00000170191	140838	NANP	20	-1	25612935	25624175	0.458402	0.202745
ENSG00000275723	222236	NAPEPLD	CHR_HSCHR7_1_CTG4_4	-1	103099776	103149564	0.34637	0.202745
ENSG00000027847	11285	B4GALT7	5	1	177600100	177610347	-0.334707	0.202963
ENSG00000168769	54790	TET2	4	1	105145875	105279816	0.307591	0.202963
ENSG00000254995	100534593	STX16-NPEPL1	20	1	58651434	58715410	-1.26651	0.202963
ENSG00000109220	26511	CHIC2	4	-1	54009789	54064690	0.44201	0.203101
ENSG00000132915	5145	PDE6A	5	-1	149857955	149944793	-0.528924	0.203101
ENSG00000243302	NA		7	1	128651185	128652334	-0.521732	0.203615
ENSG00000030110	578	BAK1	6	-1	33572547	33580293	-0.353342	0.203625
ENSG00000116194	9068	ANGPTL1	1	-1	178849705	178871052	0.396806	0.203625
ENSG00000125304	9375	TM9SF2	13	1	99446311	99564006	0.312966	0.203625
ENSG00000186908	23390	ZDHHC17	12	1	76763588	76853696	0.363061	0.203625
ENSG00000204922	790955	UQCC3	11	1	62670273	62673687	-0.331196	0.203625
ENSG00000228253	4509	MT-ATP8	MT	1	8366	8572	-0.692821	0.203625
ENSG00000162869	129285	PPP1R21	2	1	48440598	48515391	0.295548	0.204889
ENSG00000109610	6649	SOD3	4	1	24789912	24800842	-0.436864	0.205068
ENSG00000140682	7041	TGFB1I1	16	1	31471585	31477960	-0.540188	0.205068
ENSG00000187605	200424	TET3	2	1	73986404	74108176	-0.52711	0.205068
ENSG00000257923	1523	CUX1	7	1	101815904	102283958	-0.249076	0.205068
ENSG00000272645	NA	GTF2IP20	1	-1	223951394	223992594	-0.457524	0.205068
ENSG00000119285	55127	HEATR1	1	-1	236549005	236604504	0.3593	0.205104
ENSG00000145020	275	AMT	3	-1	49416775	49422753	-0.424917	0.205104
ENSG00000130037	3741	KCNA5	12	1	5043989	5046788	-0.511169	0.205366
ENSG00000105698	7392	USF2	19	1	35268978	35279821	-0.287626	0.2054
ENSG00000118564	26234	FBXL5	4	-1	15604539	15681679	0.480593	0.2054
ENSG00000144451	79582	SPAG16	2	1	213284379	214410501	0.452271	0.2054
ENSG00000100439	63874	ABHD4	14	1	22598237	22613215	-0.400303	0.205697
ENSG00000147162	8473	OGT	X	1	71533083	71575897	0.24736	0.205697
ENSG00000160111	27151	CPAMD8	19	-1	16892947	17026815	-0.747147	0.205697
ENSG00000131196	4772	NFATC1	18	1	79395856	79529325	-0.626273	0.205881
ENSG00000163909	26508	HEYL	1	-1	39624153	39639945	-0.419437	0.205881
ENSG00000186187	84937	ZNRF1	16	1	74999030	75110994	-0.350436	0.206376
ENSG00000215883	606495	CYB5RL	1	-1	54169651	54200036	-0.329725	0.206376
ENSG00000146776	222255	ATXN7L1	7	-1	105605067	105876604	-0.372682	0.206741
ENSG00000272391	100101267	POM121C	7	-1	75416787	75486271	-0.506214	0.206741
ENSG00000166140	84936	ZFYVE19	15	1	40807086	40815084	-0.317913	0.207556
ENSG00000257529	100529097	RPL36A-HNRNPH2	X	1	101391011	101412297	-1.3891	0.207906
ENSG00000176399	63951	DMRTA1	9	1	22446841	22455740	0.408849	0.208416
ENSG00000184271	5463	POU6F1	12	-1	51186936	51217708	-0.32511	0.209797
ENSG00000144747	7110	TMF1	3	-1	69019827	69052339	0.278801	0.210885
ENSG00000161714	113026	PLCD3	17	-1	45108967	45133354	-0.38569	0.210885
ENSG00000164221	153733	CCDC112	5	-1	115267188	115296831	0.623172	0.210885
ENSG00000166479	54495	TMX3	18	-1	68673688	68715298	0.523422	0.210885
ENSG00000164924	7534	YWHAZ	8	-1	100916525	100953388	0.308734	0.211149
ENSG00000184675	139285	AMER1	X	-1	64185117	64205744	-0.426098	0.211149
ENSG00000261221	100507290	ZNF865	19	1	55605405	55617269	-0.451596	0.211149
ENSG00000082898	7514	XPO1	2	-1	61477849	61538626	0.380342	0.211269
ENSG00000157570	90139	TSPAN18	11	1	44726465	44932421	-0.430482	0.212714
ENSG00000263002	10780	ZNF234	19	1	44141557	44160309	0.339161	0.213476
ENSG00000001036	2519	FUCA2	6	-1	143494811	143511690	0.356656	0.21374
ENSG00000050820	9564	BCAR1	16	-1	75228187	75268053	-0.397226	0.21374
ENSG00000095564	9044	BTAF1	10	1	91923769	92030325	0.265897	0.21374
ENSG00000100027	29799	YPEL1	22	-1	21697544	21735834	0.423545	0.21374
ENSG00000100151	9463	PICK1	22	1	38056311	38075701	-0.274006	0.21374
ENSG00000104812	2997	GYS1	19	-1	48968125	48993310	-0.349927	0.21374
ENSG00000125484	9329	GTF3C4	9	1	132670035	132694955	0.337551	0.21374
ENSG00000127124	59269	HIVEP3	1	-1	41506365	42035925	-0.370135	0.21374
ENSG00000130939	10277	UBE4B	1	1	10032832	10181239	-0.350913	0.21374
ENSG00000131584	116983	ACAP3	1	-1	1292376	1309609	-0.380967	0.21374
ENSG00000155755	65062	TMEM237	2	-1	201620184	201643570	0.429993	0.21374
ENSG00000164466	94081	SFXN1	5	1	175477062	175529742	0.31688	0.21374
ENSG00000169609	123207	C15orf40	15	-1	82988441	83011641	-0.324982	0.21374
ENSG00000181450	339500	ZNF678	1	1	227563543	227677443	0.598606	0.21374
ENSG00000237489	387723	C10orf143	10	-1	130020025	130110817	-0.425944	0.21374
ENSG00000274750	8353	HIST1H3E	6	1	26224199	26227473	-0.631879	0.21374
ENSG00000133619	84626	KRBA1	7	1	149714781	149734575	-0.596907	0.213783
ENSG00000154114	219899	TBCEL	11	1	121024072	121090775	0.394683	0.214409
ENSG00000167182	6668	SP2	17	1	47896150	47928957	-0.444936	0.214409
ENSG00000095321	1384	CRAT	9	-1	129094810	129111189	-0.39872	0.214551
ENSG00000101752	57534	MIB1	18	1	21704957	21870957	0.335315	0.214551
ENSG00000138604	26035	GLCE	15	1	69160584	69272217	0.374502	0.214551
ENSG00000081087	28962	OSTM1	6	-1	108041409	108165854	0.407732	0.215058
ENSG00000142002	91039	DPP9	19	-1	4675224	4724673	-0.424227	0.215058
ENSG00000197016	388566	ZNF470	19	1	56567511	56588911	0.310779	0.215058
ENSG00000205746	NA		16	-1	18334400	18352476	-0.696958	0.215058
ENSG00000059145	64718	UNKL	16	-1	1363205	1414751	-0.445958	0.215217
ENSG00000068120	80347	COASY	17	1	42561467	42566277	-0.25984	0.215368
ENSG00000069248	55746	NUP133	1	-1	229440260	229508341	0.271413	0.215501
ENSG00000119703	79696	ZC2HC1C	14	1	75064170	75079987	-0.531323	0.215501
ENSG00000131981	3958	LGALS3	14	1	55124110	55145413	0.307171	0.215501
ENSG00000137944	56267	KYAT3	1	-1	88935773	88992953	0.354411	0.215501
ENSG00000173064	283450	HECTD4	12	-1	112160188	112382439	-0.412234	0.215501
ENSG00000283050	101926918	GTF2IP12	4	-1	119407967	119454638	-0.621576	0.215501
ENSG00000154370	81559	TRIM11	1	-1	228393673	228406840	-0.417602	0.215533
ENSG00000203872	206412	C6orf163	6	1	87344849	87365463	-0.461479	0.216515
ENSG00000140403	55466	DNAJA4	15	1	78264086	78282196	-0.319707	0.216752
ENSG00000162650	127002	ATXN7L2	1	1	109483479	109492804	-0.488962	0.217616
ENSG00000155097	528	ATP6V1C1	8	1	103021063	103073051	0.339034	0.21833
ENSG00000183495	57634	EP400	12	1	131949920	132081102	-0.441781	0.21833
ENSG00000205572	8293	SERF1B	5	1	70025247	70043113	0.810949	0.21833
ENSG00000145358	115265	DDIT4L	4	-1	100185870	100190782	0.694494	0.218812
ENSG00000226268	NA		11	-1	49433480	49434438	-0.708414	0.219109
ENSG00000107859	5309	PITX3	10	-1	102230186	102241474	-0.707509	0.21926
ENSG00000249709	163050	ZNF564	19	-1	12525370	12551542	0.44165	0.220216
ENSG00000074181	4854	NOTCH3	19	-1	15159038	15200981	-0.590394	0.220263
ENSG00000111731	9847	C2CD5	12	-1	22448583	22544546	0.352373	0.220263
ENSG00000153201	5903	RANBP2	2	1	108719481	108785811	0.255933	0.220263
ENSG00000172081	126308	MOB3A	19	-1	2071038	2096673	-0.534716	0.220263
ENSG00000204396	80737	VWA7	6	-1	31765590	31777294	-0.599039	0.220263
ENSG00000223757	80737	VWA7	CHR_HSCHR6_MHC_MCF_CTG1	-1	31841886	31853590	-0.599039	0.220263
ENSG00000230048	80737	VWA7	CHR_HSCHR6_MHC_DBB_CTG1	-1	31747771	31759475	-0.599039	0.220263
ENSG00000234433	80737	VWA7	CHR_HSCHR6_MHC_SSTO_CTG1	-1	31756347	31768050	-0.599039	0.220263
ENSG00000238203	80737	VWA7	CHR_HSCHR6_MHC_APD_CTG1	-1	31832609	31844312	-0.599039	0.220263
ENSG00000112893	4124	MAN2A1	5	1	109689366	109869625	0.385611	0.220573
ENSG00000063241	79763	ISOC2	19	-1	55452985	55462343	-0.328662	0.221244
ENSG00000197872	81553	FAM49A	2	-1	16549459	16666331	0.339545	0.221244
ENSG00000143353	127018	LYPLAL1	1	1	219173844	219212865	0.686927	0.221718
ENSG00000126947	51309	ARMCX1	X	1	101550531	101554700	0.418304	0.222201
ENSG00000179262	5886	RAD23A	19	1	12945855	12953642	-0.449779	0.222328
ENSG00000112234	26235	FBXL4	6	-1	98868538	98948006	0.40075	0.222475
ENSG00000134152	79768	KATNBL1	15	-1	34140674	34210096	0.416637	0.222475
ENSG00000135424	3679	ITGA7	12	-1	55684568	55716043	-0.312984	0.222475
ENSG00000145715	5921	RASA1	5	1	87267888	87391931	0.304135	0.222475
ENSG00000164929	79870	BAALC	8	1	103140710	103230305	0.518291	0.222475
ENSG00000108961	29098	RANGRF	17	1	8288497	8290092	0.352838	0.222544
ENSG00000172828	23491	CES3	16	1	66961237	66975148	-0.594782	0.222544
ENSG00000262666	10712	FAM189B	CHR_HSCHR1_2_CTG31	-1	155262609	155270887	-0.660663	0.222544
ENSG00000132510	23135	KDM6B	17	1	7839904	7854796	-0.53388	0.222661
ENSG00000135845	5279	PIGC	1	-1	172370189	172444086	0.294475	0.222661
ENSG00000232882	NA	PHKA1P1	1	-1	90892992	90893612	-1.25806	0.222661
ENSG00000066697	91283	MSANTD3	9	1	100427156	100451711	0.308394	0.222843
ENSG00000115825	23683	PRKD3	2	-1	37250502	37324808	0.320133	0.222843
ENSG00000064703	11218	DDX20	1	1	111755245	111768016	0.35183	0.22309
ENSG00000183889	339044		16	1	16317444	16350590	-0.567185	0.22309
ENSG00000129465	11035	RIPK3	14	-1	24336021	24340045	-0.619354	0.223172
ENSG00000146083	22838	RNF44	5	-1	176526697	176538025	-0.466621	0.223172
ENSG00000203668	1122	CHML	1	-1	241628853	241640254	0.475759	0.223172
ENSG00000219607	648791	PPP1R3G	6	1	5084581	5089487	0.574701	0.223172
ENSG00000125676	57187	THOC2	X	-1	123600561	123733056	0.352913	0.223277
ENSG00000236829	100134368		16	1	382097	392960	-0.55415	0.223367
ENSG00000107625	79009	DDX50	10	1	68901278	68946847	0.237074	0.223482
ENSG00000111802	51567	TDP2	6	-1	24649977	24667033	0.301088	0.223482
ENSG00000113643	5917	RARS	5	1	168486445	168519299	0.29788	0.223482
ENSG00000128789	56984	PSMG2	18	1	12658043	12725740	0.34616	0.223482
ENSG00000143442	23126	POGZ	1	-1	151402724	151459465	-0.252502	0.223482
ENSG00000164236	651746	ANKRD33B	5	1	10564330	10657816	-0.868632	0.223482
ENSG00000165449	220963	SLC16A9	10	-1	59650761	59736002	0.866472	0.223482
ENSG00000170290	6588	SLN	11	-1	107707378	107719693	-0.382522	0.223482
ENSG00000163781	11073	TOPBP1	3	-1	133598175	133662380	0.308695	0.224347
ENSG00000079102	862	RUNX1T1	8	-1	91954967	92103286	0.402157	0.224808
ENSG00000168297	54899	PXK	3	1	58332880	58426126	0.233837	0.224808
ENSG00000075785	7879	RAB7A	3	1	128726122	128814796	-0.259355	0.225085
ENSG00000102226	8237	USP11	X	1	47232690	47248328	-0.24888	0.226039
ENSG00000132382	10514	MYBBP1A	17	-1	4538897	4555631	-0.406714	0.226039
ENSG00000163291	152559	PAQR3	4	-1	78887127	78939438	0.35633	0.226039
ENSG00000163565	3428	IFI16	1	1	158999968	159055155	0.544792	0.226039
ENSG00000198369	200734	SPRED2	2	-1	65310851	65432637	-0.420109	0.226039
ENSG00000070495	23210	JMJD6	17	-1	76712832	76726799	-0.301389	0.226041
ENSG00000100578	9786	KIAA0586	14	1	58427385	58551289	0.296396	0.226041
ENSG00000249884	100526767	RNF103-CHMP3	2	-1	86505668	86721122	-0.489816	0.227243
ENSG00000124279	79072	FASTKD3	5	-1	7859159	7869037	0.394516	0.227444
ENSG00000164742	107	ADCY1	7	1	45574140	45723116	-0.326062	0.227444
ENSG00000171659	2857	GPR34	X	1	41688973	41697277	0.92253	0.228128
ENSG00000185883	527	ATP6V0C	16	1	2513870	2520218	-0.330732	0.228128
ENSG00000214135	220729		3	-1	197578213	197627906	-0.317489	0.228128
ENSG00000148672	2746	GLUD1	10	-1	87050486	87094866	0.24056	0.228567
ENSG00000188763	8326	FZD9	7	1	73433783	73436120	-0.503176	0.228567
ENSG00000141068	8844	KSR1	17	1	27456470	27626438	-0.315914	0.228843
ENSG00000144677	10217	CTDSPL	3	1	37861960	37984469	0.341921	0.228888
ENSG00000101096	4773	NFATC2	20	-1	51386957	51562831	-0.545629	0.230031
ENSG00000102125	6901	TAZ	X	1	154411518	154421726	-0.315588	0.230031
ENSG00000155561	23165	NUP205	7	1	135557919	135648757	0.247792	0.230031
ENSG00000106852	26468	LHX6	9	-1	122202577	122229626	-0.330815	0.230568
ENSG00000116668	54823	SWT1	1	1	185157080	185291765	0.271613	0.230568
ENSG00000157326	10901	DHRS4	14	1	23953586	23969279	-0.416279	0.230568
ENSG00000188807	199953	TMEM201	1	1	9588922	9614873	-0.447259	0.230568
ENSG00000136051	23325	WASHC4	12	1	105107324	105169134	0.521765	0.230873
ENSG00000063660	2817	GPC1	2	1	240435671	240468078	-0.239588	0.231237
ENSG00000113552	10007	GNPDA1	5	-1	141991749	142013041	0.299341	0.231237
ENSG00000028528	6642	SNX1	15	1	64094123	64146090	-0.249104	0.231585
ENSG00000105357	79784	MYH14	19	1	50188186	50310544	-0.411757	0.231585
ENSG00000164347	84340	GFM2	5	-1	74721204	74767371	0.340733	0.231867
ENSG00000102316	10916	MAGED2	X	1	54807599	54816012	0.299783	0.232078
ENSG00000131591	54991	C1orf159	1	-1	1081818	1116361	-0.380381	0.232078
ENSG00000151304	153443	SRFBP1	5	1	121961961	122075570	0.396189	0.232078
ENSG00000185507	3665	IRF7	11	-1	612553	615999	0.871081	0.232078
ENSG00000253767	9708	PCDHGA8	5	1	141390157	141512979	-0.518596	0.232078
ENSG00000130699	6874	TAF4	20	-1	61953469	62065810	-0.573357	0.233467
ENSG00000144744	9039	UBA3	3	-1	69054730	69080408	0.324837	0.233577
ENSG00000196549	4311	MME	3	1	155024124	155183729	0.384471	0.233795
ENSG00000116711	5321	PLA2G4A	1	1	186828953	186988981	0.634743	0.234508
ENSG00000068650	23250	ATP11A	13	1	112690329	112887168	-0.289587	0.234872
ENSG00000117016	9783	RIMS3	1	-1	40620679	40665657	-0.624231	0.234872
ENSG00000032742	8100	IFT88	13	1	20567069	20691437	0.372598	0.235469
ENSG00000004776	126393	HSPB6	19	-1	35754569	35758079	-0.708693	0.23581
ENSG00000013306	51629	SLC25A39	17	-1	44319625	44324870	-0.267813	0.23581
ENSG00000038532	23274	CLEC16A	16	1	10944488	11182189	-0.282448	0.23581
ENSG00000062725	10513	APPBP2	17	-1	60443149	60526219	0.383365	0.23581
ENSG00000065613	9748	SLK	10	1	103967201	104029233	0.25658	0.23581
ENSG00000077274	827	CAPN6	X	-1	111245103	111270523	0.720667	0.23581
ENSG00000077514	10714	POLD3	11	1	74493851	74669117	0.259584	0.23581
ENSG00000081721	11266	DUSP12	1	1	161749758	161757238	0.429884	0.23581
ENSG00000088930	22803	XRN2	20	1	21303304	21389827	0.278331	0.23581
ENSG00000089060	80024	SLC8B1	12	-1	113298759	113359493	-0.301724	0.23581
ENSG00000089159	5829	PXN	12	-1	120210439	120265771	-0.326007	0.23581
ENSG00000100852	394	ARHGAP5	14	1	32076114	32159728	0.479539	0.23581
ENSG00000103495	4150	MAZ	16	1	29806106	29811164	-0.32097	0.23581
ENSG00000109689	57620	STIM2	4	1	26857678	27025381	0.332018	0.23581
ENSG00000114744	51122	COMMD2	3	-1	149738470	149752499	0.292009	0.23581
ENSG00000114850	6747	SSR3	3	-1	156540140	156555184	0.415568	0.23581
ENSG00000116679	10625	IVNS1ABP	1	-1	185296388	185317329	0.389474	0.23581
ENSG00000132141	10693	CCT6B	17	-1	34927859	34981078	0.572627	0.23581
ENSG00000133466	114904	C1QTNF6	22	-1	37180167	37199385	0.380172	0.23581
ENSG00000136738	8027	STAM	10	1	17644125	17715914	0.281283	0.23581
ENSG00000137185	7746	ZSCAN9	6	1	28224886	28233482	-0.270982	0.23581
ENSG00000137802	23005	MAPKBP1	15	1	41774434	41827855	-0.272468	0.23581
ENSG00000145414	92345	NAF1	4	-1	163110073	163166921	-0.401569	0.23581
ENSG00000156162	286148	DPY19L4	8	1	94719703	94793836	0.598905	0.23581
ENSG00000157224	9069	CLDN12	7	1	90383721	90513402	0.338424	0.23581
ENSG00000161847	125950	RAVER1	19	-1	10316212	10333640	-0.699056	0.23581
ENSG00000162415	57643	ZSWIM5	1	-1	45016399	45306209	0.508719	0.23581
ENSG00000166869	63928	CHP2	16	1	23754627	23758951	-0.425204	0.23581
ENSG00000170619	28991	COMMD5	8	-1	144841042	144853736	-0.381609	0.23581
ENSG00000171236	116844	LRG1	19	-1	4536409	4540474	-0.500145	0.23581
ENSG00000182220	10159	ATP6AP2	X	1	40579372	40606848	0.388489	0.23581
ENSG00000198856	58505	OSTC	4	1	108650584	108667820	0.436607	0.23581
ENSG00000206077	653082	ZDHHC11B	5	-1	710360	766952	-0.897178	0.23581
ENSG00000214655	23053	ZSWIM8	10	1	73785582	73801797	-0.263534	0.23581
ENSG00000254838	387751	GVINP1	11	-1	6713536	6746439	-0.44905	0.23581
ENSG00000267482	NA		17	-1	30059054	30059147	0.760586	0.23581
ENSG00000132589	2319	FLOT2	17	-1	28879335	28897679	-0.267141	0.236171
ENSG00000136156	9445	ITM2B	13	1	48232612	48270357	0.44401	0.236236
ENSG00000072849	51009	DERL2	17	-1	5471251	5486811	0.254185	0.236777
ENSG00000100024	51733	UPB1	22	1	24494107	24528390	-0.512203	0.236777
ENSG00000120253	348995	NUP43	6	-1	149724315	149749665	0.297561	0.236777
ENSG00000130158	57572	DOCK6	19	-1	11199295	11262481	-0.589665	0.236777
ENSG00000131203	3620	IDO1	8	1	39902275	39928444	-0.675997	0.236777
ENSG00000154133	54538	ROBO4	11	-1	124883691	124898500	-0.520843	0.236777
ENSG00000163156	79005	SCNM1	1	1	151156664	151170297	-0.234382	0.236777
ENSG00000175662	146691	TOM1L2	17	-1	17843511	17972422	-0.399576	0.236777
ENSG00000184209	11066	SNRNP35	12	1	123457641	123473154	-0.265688	0.236777
ENSG00000137672	7225	TRPC6	11	-1	101451564	101872562	0.330753	0.237539
ENSG00000188021	29978	UBQLN2	X	1	56563639	56567868	-0.284403	0.237539
ENSG00000198959	7052	TGM2	20	-1	38127387	38166578	-0.448735	0.238173
ENSG00000099800	26517	TIMM13	19	-1	2425624	2427894	-0.230258	0.238858
ENSG00000155016	113612	CYP2U1	4	1	107931369	107953457	0.272867	0.238858
ENSG00000172869	1657	DMXL1	5	1	119037772	119249138	0.299135	0.238858
ENSG00000177989	440836	ODF3B	22	-1	50529710	50532580	-0.579408	0.238858
ENSG00000213079	22828	SCAF8	6	1	154733325	154834244	0.218571	0.238988
ENSG00000111530	55832	CAND1	12	1	67269281	67319951	0.294536	0.239087
ENSG00000166170	9529	BAG5	14	-1	103556544	103562831	0.266311	0.239492
ENSG00000118965	57539	WDR35	2	-1	19910260	19990131	0.30615	0.239568
ENSG00000108946	5573	PRKAR1A	17	1	68511780	68551319	0.317183	0.239612
ENSG00000115524	23451	SF3B1	2	-1	197389784	197435091	0.223447	0.239612
ENSG00000119314	9991	PTBP3	9	-1	112217716	112333667	0.511514	0.239612
ENSG00000119906	55719	SLF2	10	1	100912569	100965136	0.301715	0.239612
ENSG00000139718	23067	SETD1B	12	1	121804180	121832584	-0.524788	0.239612
ENSG00000167005	11051	NUDT21	16	-1	56429133	56452199	0.394891	0.239612
ENSG00000171004	90161	HS6ST2	X	-1	132626016	132961395	1.33688	0.239612
ENSG00000276709	23042	PDXDC1	CHR_HSCHR16_1_CTG1	1	15241230	15297417	-0.331328	0.239612
ENSG00000057608	2665	GDI2	10	-1	5765223	5842132	0.238399	0.239786
ENSG00000087266	6452	SH3BP2	4	1	2793023	2841098	-0.392392	0.239786
ENSG00000118900	29855	UBN1	16	1	4846665	4882360	-0.266149	0.239786
ENSG00000142856	23421	ITGB3BP	1	-1	63440770	63593721	-0.584399	0.239786
ENSG00000153094	10018	BCL2L11	2	1	111119378	111168447	0.362519	0.239786
ENSG00000174607	7368	UGT8	4	1	114598455	114678224	0.745597	0.239786
ENSG00000175449	317671	RFESD	5	1	95646754	95684773	0.546794	0.239786
ENSG00000198677	9652	TTC37	5	-1	95461755	95555007	0.282149	0.239786
ENSG00000135437	5959	RDH5	12	1	55720367	55724705	-0.500639	0.239822
ENSG00000174485	10260	DENND4A	15	-1	65658046	65792293	0.335045	0.239822
ENSG00000083097	23033	DOP1A	6	1	83067666	83171350	0.31964	0.240458
ENSG00000099203	11018	TMED1	19	-1	10832438	10836318	-0.295246	0.240746
ENSG00000204842	6311	ATXN2	12	-1	111443485	111599676	-0.310131	0.240746
ENSG00000256269	3145	HMBS	11	1	119084866	119093549	-0.606765	0.240834
ENSG00000281702	3145	HMBS	CHR_HG2217_PATCH	1	119084865	119093548	-0.606765	0.240834
ENSG00000160767	10712	FAM189B	1	-1	155247205	155255483	-0.492502	0.241255
ENSG00000189369	23708	GSPT2	X	1	51743431	51746232	0.357193	0.241711
ENSG00000196663	9895	TECPR2	14	1	102362963	102502481	-0.249635	0.242669
ENSG00000100416	55687	TRMU	22	1	46330875	46357340	-0.259406	0.243483
ENSG00000104723	7991	TUSC3	8	1	15417215	15766649	0.408918	0.243491
ENSG00000152117	150776		2	1	131492813	131521573	-0.423403	0.243491
ENSG00000283243	85358	SHANK3	CHR_HG1311_PATCH	1	50674637	50733232	-0.9627	0.243491
ENSG00000079313	57455	REXO1	19	-1	1815246	1848463	-0.507251	0.243796
ENSG00000100196	11015	KDELR3	22	1	38468062	38483447	0.652804	0.243796
ENSG00000102901	80152	CENPT	16	-1	67828157	67847811	-0.288155	0.243796
ENSG00000129467	196883	ADCY4	14	-1	24318349	24335093	-0.428139	0.243796
ENSG00000133739	85444	LRRCC1	8	1	85107147	85146076	0.62792	0.243796
ENSG00000136536	64844	2007-03-01	2	1	159712457	159771027	0.454739	0.243796
ENSG00000145349	817	CAMK2D	4	-1	113451032	113761927	0.419155	0.243796
ENSG00000158856	2039	DMTN	8	1	22048995	22082527	-0.309643	0.243796
ENSG00000164961	9897	WASHC5	8	-1	125024260	125091840	0.237212	0.243796
ENSG00000166387	8495	PPFIBP2	11	1	7513298	7657127	-0.324948	0.243796
ENSG00000171861	55178	MRM3	17	1	782273	792509	-0.231158	0.243796
ENSG00000189134	222698	NKAPL	6	1	28259320	28260958	-0.438981	0.243796
ENSG00000204463	7917	BAG6	6	-1	31639028	31652705	-0.439823	0.243796
ENSG00000215126	150472	CBWD6	9	-1	41131306	41199261	-0.596742	0.243796
ENSG00000112941	11044	TENT4A	5	1	6713007	6757048	-0.250357	0.244281
ENSG00000126215	7517	XRCC3	14	-1	103697609	103715504	-0.379894	0.244281
ENSG00000168685	3575	IL7R	5	1	35852695	35879603	-0.617629	0.244281
ENSG00000182979	9112	MTA1	14	1	105419820	105470729	-0.328833	0.244664
ENSG00000185298	339230	CCDC137	17	1	81666364	81673904	-0.493438	0.244664
ENSG00000164818	54919	DNAAF5	7	1	726701	786475	-0.377087	0.244949
ENSG00000187838	57048	PLSCR3	17	-1	7389727	7394843	-0.385309	0.244949
ENSG00000276214	NA		5	1	59314110	59314800	-0.814417	0.244949
ENSG00000177045	147912	SIX5	19	-1	45764785	45769226	-0.503055	0.245677
ENSG00000158062	91544	UBXN11	1	-1	26281328	26318363	-0.384429	0.24649
ENSG00000137941	79739	TTLL7	1	-1	83865028	83999150	0.45048	0.246498
ENSG00000120805	400	ARL1	12	-1	101393120	101407820	0.328054	0.246926
ENSG00000170469	202051	SPATA24	5	-1	139396563	139404088	-0.317993	0.246926
ENSG00000118412	9994	CASP8AP2	6	1	89829894	89874436	0.313336	0.246936
ENSG00000118492	79747	ADGB	6	1	146598965	146815462	-0.847344	0.246936
ENSG00000138111	79847	MFSD13A	10	1	102461395	102477045	-0.348121	0.246936
ENSG00000143373	57592	ZNF687	1	1	151281618	151292180	-0.244086	0.246936
ENSG00000198933	9755	TBKBP1	17	1	47694081	47712050	-0.534679	0.246936
ENSG00000164318	133584	EGFLAM	5	1	38258409	38465021	-0.247815	0.247143
ENSG00000197323	51592	TRIM33	1	-1	114392777	114511160	0.32186	0.247143
ENSG00000106948	80709	AKNA	9	-1	114334156	114394405	-0.626893	0.247447
ENSG00000166598	7184	HSP90B1	12	1	103930107	103953645	0.288237	0.247447
ENSG00000177354	118461	C10orf71	10	1	49299193	49327487	-0.377675	0.247706
ENSG00000100605	3705	ITPK1	14	-1	92936914	93116320	-0.279385	0.247791
ENSG00000104980	10469	TIMM44	19	-1	7926718	7943920	-0.260729	0.247791
ENSG00000106723	10927	SPIN1	9	1	88388419	88478694	0.353378	0.247791
ENSG00000108175	57178	ZMIZ1	10	1	79069035	79316528	-0.47602	0.247791
ENSG00000115705	7173	TPO	2	1	1374066	1543711	-0.52676	0.247791
ENSG00000121104	81558	FAM117A	17	-1	49710332	49789180	-0.59576	0.247791
ENSG00000137960	54810	GIPC2	1	1	77979542	78138449	0.624793	0.247791
ENSG00000142279	126374	WTIP	19	1	34481638	34512304	-0.490122	0.247791
ENSG00000143162	8804	CREG1	1	-1	167529117	167553805	0.471403	0.247791
ENSG00000148343	84895	MIGA2	9	1	129036621	129072082	-0.336383	0.247791
ENSG00000157107	115548	FCHO2	5	1	72955981	73090522	0.37072	0.247791
ENSG00000179364	23241	PACS2	14	1	105300563	105398147	-0.336081	0.247791
ENSG00000185344	23545	ATP6V0A2	12	1	123712318	123761755	0.250553	0.247791
ENSG00000185658	54014	BRWD1	21	-1	39184176	39321559	0.311069	0.247791
ENSG00000196187	9725	TMEM63A	1	-1	225845536	225882369	-0.417868	0.247791
ENSG00000197386	3064	HTT	4	1	3041422	3243960	-0.374593	0.247791
ENSG00000214787	643680	MS4A4E	11	-1	60201253	60243088	-0.754448	0.247791
ENSG00000270800	100529239	RPS10-NUDT3	6	-1	34284887	34426071	-0.879295	0.247791
ENSG00000274958	3705	ITPK1	CHR_HSCHR14_7_CTG1	-1	92936914	93116320	-0.279385	0.247791
ENSG00000197417	23729	SHPK	17	-1	3608262	3636322	-0.495559	0.247825
ENSG00000144228	339745	SPOPL	2	1	138501801	138573547	0.474829	0.247926
ENSG00000074201	1207	CLNS1A	11	-1	77514936	77637805	0.273466	0.248078
ENSG00000134716	1573	CYP2J2	1	-1	59893308	59926790	0.357276	0.248078
ENSG00000179532	144132	DNHD1	11	1	6497260	6593758	-0.524008	0.248078
ENSG00000204116	53344	CHIC1	X	1	73563200	73687102	0.607692	0.248078
ENSG00000234545	257415	FAM133B	7	-1	92560793	92590394	0.357441	0.248078
ENSG00000244227	646168	LRRC77P	3	1	167864773	167924011	0.486028	0.248078
ENSG00000100241	6305	SBF1	22	-1	50445000	50475024	-0.325874	0.248765
ENSG00000137693	10413	YAP1	11	1	102110461	102233423	0.278679	0.248765
ENSG00000166532	57494	RIMKLB	12	1	8681600	8783095	0.37632	0.248765
ENSG00000196365	9361	LONP1	19	-1	5691834	5720572	-0.2441	0.248765
ENSG00000127616	6597	SMARCA4	19	1	10960825	11079426	-0.369409	0.248907
ENSG00000157429	7567	ZNF19	16	-1	71464555	71565089	-0.451557	0.248907
ENSG00000074964	55160	ARHGEF10L	1	1	17539835	17697874	-0.282268	0.249503
ENSG00000116874	10352	WARS2	1	-1	119031216	119140671	0.354282	0.249503
ENSG00000126456	3661	IRF3	19	-1	49659569	49665875	-0.327324	0.249503
ENSG00000127328	117177	RAB3IP	12	1	69738681	69823204	0.298996	0.249503
ENSG00000147687	83940	TATDN1	8	-1	124488485	124539458	0.276678	0.249503
ENSG00000171603	22883	CLSTN1	1	-1	9729026	9824526	-0.281097	0.249511
ENSG00000274615	440434		17	1	38078262	38124770	1.33177	0.249511
ENSG00000211455	23012	STK38L	12	1	27243968	27325959	0.347959	0.24989
ENSG00000068971	5526	PPP2R5B	11	1	64917553	64934473	-0.318551	0.250287
ENSG00000150636	79839	CCDC102B	18	1	68715209	69055189	0.593972	0.250287
ENSG00000083520	22894	DIS3	13	-1	72752169	72782096	0.357054	0.250354
ENSG00000103550	400506	KNOP1	16	-1	19701934	19718235	-0.240576	0.250354
ENSG00000140961	29948	OSGIN1	16	1	83948282	83966332	-0.485114	0.250354
ENSG00000175482	57804	POLD4	11	-1	67350777	67356972	-0.287736	0.250354
ENSG00000183323	202243	CCDC125	5	-1	69280175	69332809	-0.339782	0.250478
ENSG00000152767	10160	FARP1	13	1	98142562	98455176	-0.394824	0.25064
ENSG00000164338	84135	UTP15	5	1	73565443	73583377	0.333391	0.250707
ENSG00000091039	114882	OSBPL8	12	-1	76351797	76559809	0.467228	0.251027
ENSG00000108395	4591	TRIM37	17	-1	58982638	59106921	0.251005	0.252021
ENSG00000168067	5871	MAP4K2	11	-1	64784914	64803241	-0.359823	0.252021
ENSG00000282086	105369154	PKD1P6	CHR_HSCHR16_1_CTG1	1	14952495	14992495	-0.474323	0.252021
ENSG00000110799	7450	VWF	12	-1	5948874	6124770	-0.357376	0.252388
ENSG00000067334	30836	DNTTIP2	1	-1	93866283	93879918	0.265036	0.253388
ENSG00000102313	347365	ITIH6	X	-1	54748899	54798240	-0.737842	0.253388
ENSG00000274290	8344	HIST1H2BE	6	1	26172059	26184655	-0.678946	0.253388
ENSG00000279457	102723897		1	-1	185217	195411	-0.305968	0.253388
ENSG00000164292	22836	RHOBTB3	5	1	95713522	95824383	0.364379	0.253634
ENSG00000137193	5292	PIM1	6	1	37170203	37175426	0.571289	0.254062
ENSG00000175387	4087	SMAD2	18	-1	47808957	47931146	0.226244	0.255362
ENSG00000185246	55015	PRPF39	14	1	45084099	45116282	0.318506	0.255421
ENSG00000075089	64431	ACTR6	12	1	100199122	100241865	0.541287	0.255621
ENSG00000125503	54776	PPP1R12C	19	-1	55090913	55117559	-0.35191	0.255621
ENSG00000184005	256435	ST6GALNAC3	1	1	76074719	76634601	0.500021	0.255621
ENSG00000070087	5217	PFN2	3	-1	149964904	150050788	0.32069	0.255986
ENSG00000096654	7738	ZNF184	6	-1	27450743	27473118	0.231909	0.255986
ENSG00000100226	9567	GTPBP1	22	1	38705723	38738299	-0.291854	0.255986
ENSG00000167363	64122	FN3K	17	1	82735575	82751197	-0.567945	0.255986
ENSG00000250479	400916	CHCHD10	22	-1	23765834	23768443	-0.390338	0.255986
ENSG00000273607	400916	CHCHD10	CHR_HSCHR22_1_CTG7	-1	23765834	23768443	-0.390338	0.255986
ENSG00000261011	NA		10	1	87001636	87009905	-0.684534	0.256122
ENSG00000148444	23412	COMMD3	10	1	22315974	22320308	0.302712	0.256483
ENSG00000186480	3638	INSIG1	7	1	155297776	155310235	0.452268	0.256483
ENSG00000166689	144100	PLEKHA7	11	-1	16777317	17014443	-0.61964	0.257277
ENSG00000108262	28964	GIT1	17	-1	29573469	29594054	-0.368703	0.257416
ENSG00000162521	5928	RBBP4	1	1	32651142	32686211	0.266302	0.257416
ENSG00000167566	57701	NCKAP5L	12	-1	49791146	49828750	-0.446253	0.257416
ENSG00000034152	5606	MAP2K3	17	1	21284672	21315240	-0.322023	0.258081
ENSG00000114270	1294	COL7A1	3	-1	48564073	48595267	-0.57088	0.258081
ENSG00000198830	3151	HMGN2	1	1	26472450	26475972	0.363872	0.258081
ENSG00000160796	23218	NBEAL2	3	1	46979683	47009703	-0.578431	0.258283
ENSG00000196547	4122	MAN2A2	15	1	90902218	90922584	-0.403332	0.258414
ENSG00000167615	114823	LENG8	19	1	54448887	54462037	-0.571942	0.258694
ENSG00000179348	2624	GATA2	3	-1	128479427	128493185	-0.398814	0.258872
ENSG00000236418	3117	HLA-DQA1	CHR_HSCHR6_MHC_DBB_CTG1	1	32606510	32628863	2.46496	0.258872
ENSG00000153814	221895	JAZF1	7	-1	27830573	28180743	0.481441	0.259075
ENSG00000004139	23098	SARM1	17	1	28364356	28404049	-0.646688	0.259464
ENSG00000072195	10290	SPEG	2	1	219434846	219498287	-0.576617	0.259464
ENSG00000140612	23478	SEC11A	15	-1	84669538	84716716	0.261348	0.259464
ENSG00000203965	84455	EFCAB7	1	1	63523372	63572693	0.680643	0.259464
ENSG00000088247	8570	KHSRP	19	-1	6413348	6424794	-0.290553	0.26084
ENSG00000103769	8766	RAB11A	15	1	65726054	65891991	0.320868	0.26084
ENSG00000106560	26157	GIMAP2	7	1	150685697	150693641	-0.349685	0.26084
ENSG00000118680	103910	MYL12B	18	1	3261479	3278431	0.293337	0.26084
ENSG00000135119	84900	RNFT2	12	1	116738178	116853631	-0.485098	0.26084
ENSG00000138686	55212	BBS7	4	-1	121824440	121870497	0.411768	0.26084
ENSG00000146147	90523	MLIP	6	1	53929982	54266280	-0.216093	0.26084
ENSG00000229524	7917	BAG6	CHR_HSCHR6_MHC_COX_CTG1	-1	31626429	31640114	-0.929518	0.26084
ENSG00000004897	996	CDC27	17	-1	47117703	47189422	0.368724	0.261002
ENSG00000064999	23294	ANKS1A	6	1	34889265	35091413	-0.385259	0.261002
ENSG00000081059	6932	TCF7	5	1	134114711	134151865	-0.599312	0.261002
ENSG00000147883	1030	CDKN2B	9	-1	22002903	22009363	0.66357	0.261002
ENSG00000166200	9318	COPS2	15	-1	49106068	49155661	0.486173	0.261002
ENSG00000176624	51320	MEX3C	18	-1	51174550	51218304	0.280504	0.261002
ENSG00000057663	9474	ATG5	6	-1	106045423	106325791	0.427563	0.261401
ENSG00000138376	580	BARD1	2	-1	214725646	214809711	0.303396	0.261701
ENSG00000150093	3688	ITGB1	10	-1	32900319	33005792	0.276541	0.261701
ENSG00000197063	4097	MAFG	17	-1	81918270	81927714	-0.311081	0.261701
ENSG00000013375	5238	PGM3	6	-1	83161150	83193936	0.530034	0.262847
ENSG00000032444	10908	PNPLA6	19	1	7534004	7561764	-0.233865	0.262847
ENSG00000044524	2042	EPHA3	3	1	89107524	89482134	0.542584	0.262847
ENSG00000108582	1362	CPD	17	1	30378905	30469989	0.273031	0.262847
ENSG00000110092	595	CCND1	11	1	69641087	69654474	-0.374525	0.262847
ENSG00000120742	27230	SERP1	3	-1	150541994	150603228	0.38406	0.262847
ENSG00000125741	80207	OPA3	19	-1	45527427	45602212	-0.230838	0.262847
ENSG00000128591	2318	FLNC	7	1	128830377	128859274	-0.435416	0.262847
ENSG00000132740	3508	IGHMBP2	11	1	68903842	68940602	-0.29897	0.262847
ENSG00000137216	55362	TMEM63B	6	1	44126914	44155519	-0.327875	0.262847
ENSG00000165996	9200	HACD1	10	-1	17589032	17617377	0.419321	0.262847
ENSG00000167191	51704	GPRC5B	16	-1	19856691	19886167	-0.292209	0.262847
ENSG00000176641	220441	RNF152	18	-1	61808063	61894247	0.305469	0.262847
ENSG00000177879	1176	AP3S1	5	1	115841481	115914081	0.437511	0.262847
ENSG00000188827	84464	SLX4	16	-1	3581181	3611598	-0.488679	0.262847
ENSG00000198393	7574	ZNF26	12	1	132986365	133032952	-0.317021	0.262847
ENSG00000205581	3150	HMGN1	21	-1	39342315	39349647	0.362238	0.262847
ENSG00000227855	442524	DPY19L2P3	7	1	29650227	29742594	-0.377183	0.262847
ENSG00000242294	101735302	STAG3L5P	7	1	100336079	100351900	-0.440353	0.262847
ENSG00000106799	7046	TGFBR1	9	1	99104038	99154192	0.327712	0.263106
ENSG00000262814	6182	MRPL12	17	1	81703357	81707526	-0.261172	0.263106
ENSG00000074266	8726	EED	11	1	86244544	86278813	0.302796	0.263448
ENSG00000105053	51231	VRK3	19	-1	49976467	50025946	-0.27255	0.263448
ENSG00000129315	904	CCNT1	12	-1	48688458	48716998	0.275251	0.263448
ENSG00000130669	10298	PAK4	19	1	39125770	39182816	-0.327348	0.263448
ENSG00000132024	54862	CC2D1A	19	1	13906201	13930879	-0.273682	0.263448
ENSG00000183337	54880	BCOR	X	-1	40049815	40177329	-0.266985	0.263448
ENSG00000160766	2630	GBAP1	1	-1	155213821	155227422	0.994173	0.263454
ENSG00000056097	51663	ZFR	5	-1	32354350	32444761	0.267703	0.264035
ENSG00000130254	9667	SAFB2	19	-1	5586999	5624046	-0.282624	0.264035
ENSG00000168374	378	ARF4	3	-1	57571363	57598220	0.286724	0.264035
ENSG00000142453	10498	CARM1	19	1	10871513	10923070	-0.302385	0.264076
ENSG00000123737	5393	EXOSC9	4	1	121801317	121817021	0.277869	0.264335
ENSG00000151849	55835	CENPJ	13	-1	24882284	24922889	0.32154	0.264335
ENSG00000166619	10904	BLCAP	20	-1	37492472	37527931	0.301004	0.264335
ENSG00000188171	199777	ZNF626	19	-1	20620061	20661596	0.540866	0.265179
ENSG00000197976	8227	AKAP17A	X	1	1591593	1602514	-0.312767	0.265179
ENSG00000213533	375346	STIMATE	3	-1	52836219	52897596	-0.751266	0.265179
ENSG00000269378	NA		19	-1	14621634	14622242	-0.674871	0.265179
ENSG00000186522	151011	2010-09-01	2	-1	109542982	109614206	0.331361	0.265258
ENSG00000127241	5648	MASP1	3	-1	187217285	187292022	-0.58184	0.266022
ENSG00000137166	116113	FOXP4	6	1	41546426	41602384	-0.388874	0.266022
ENSG00000161202	1857	DVL3	3	1	184155311	184173614	-0.29373	0.266022
ENSG00000184640	10801	2009-09-01	17	1	77280569	77500596	-0.285638	0.266022
ENSG00000232653	643699	GOLGA8N	15	1	32593456	32607310	-0.455686	0.266022
ENSG00000008382	84954	MPND	19	1	4343527	4360086	-0.349646	0.266093
ENSG00000042062	140876	RIPOR3	20	-1	50586108	50691528	-0.531975	0.266093
ENSG00000111196	55110	MAGOHB	12	-1	10604190	10613623	0.530328	0.266093
ENSG00000135315	22832	CEP162	6	-1	84124241	84227635	0.453031	0.266093
ENSG00000138131	84171	LOXL4	10	-1	98247690	98268250	-0.450965	0.266093
ENSG00000159128	3460	IFNGR2	21	1	33402896	33479348	0.450021	0.266093
ENSG00000172667	64393	ZMAT3	3	-1	179017223	179072279	0.397401	0.266093
ENSG00000258465	NA		1	-1	160216800	160285130	-0.607671	0.266093
ENSG00000102878	3299	HSF4	16	1	67164681	67169945	-0.43644	0.266183
ENSG00000181915	84890	ADO	10	1	62804857	62808483	0.332165	0.266799
ENSG00000188580	154215	NKAIN2	6	1	123804141	124825657	0.606323	0.266799
ENSG00000205302	6643	SNX2	5	1	122774996	122830108	0.271561	0.266799
ENSG00000175287	254295	PHYHD1	9	1	128920895	128942041	-0.329946	0.267555
ENSG00000067248	54505	DHX29	5	-1	55256245	55307722	0.347151	0.26864
ENSG00000078814	57644	MYH7B	20	1	34975403	35002437	-0.549984	0.269429
ENSG00000082996	11342	RNF13	3	1	149812708	149962139	0.391303	0.269429
ENSG00000104853	1209	CLPTM1	19	1	44954585	44993341	-0.272545	0.269429
ENSG00000105819	9512	PMPCB	7	1	103297422	103329511	0.306874	0.269429
ENSG00000106399	6119	RPA3	7	-1	7636518	7718607	0.453487	0.269429
ENSG00000110002	4013	VWA5A	11	1	124115362	124147721	0.515221	0.269429
ENSG00000134852	9575	CLOCK	4	-1	55427903	55547138	0.370809	0.269429
ENSG00000145016	9711	RUBCN	3	-1	197671393	197749727	-0.301958	0.269429
ENSG00000156136	1633	DCK	4	1	70992538	71030914	0.517329	0.269429
ENSG00000161692	80174	DBF4B	17	1	44708608	44752264	-0.296738	0.269429
ENSG00000185504	80233	FAAP100	17	-1	81539885	81553961	-0.373423	0.269429
ENSG00000186350	6256	RXRA	9	1	134317098	134440585	-0.413988	0.269429
ENSG00000196557	8912	CACNA1H	16	1	1153121	1221772	-1.52868	0.269429
ENSG00000206549	NA	PRSS50	3	-1	46712115	46812574	-0.846854	0.269429
ENSG00000241127	57002	YAE1	7	1	39566376	39610320	0.330518	0.269429
ENSG00000139722	79720	VPS37B	12	-1	122865328	122896444	-0.331944	0.26969
ENSG00000189339	728661	SLC35E2B	1	-1	1659529	1692728	-0.226729	0.269719
ENSG00000172530	54971	BANP	16	1	87949244	88077318	-0.334331	0.270004
ENSG00000119041	9330	GTF3C3	2	-1	196763032	196799725	0.239725	0.270056
ENSG00000240036	NA		11	1	27581680	27582055	-0.592082	0.270094
ENSG00000051620	23593	HEBP2	6	1	138403531	138422197	0.260413	0.270837
ENSG00000124243	55653	BCAS4	20	1	50794894	50882676	-0.464179	0.270973
ENSG00000139508	283537	SLC46A3	13	-1	28700064	28718970	0.492784	0.271239
ENSG00000120063	10672	GNA13	17	-1	65010715	65056839	0.364802	0.271938
ENSG00000126934	5605	MAP2K2	19	-1	4090321	4124129	-0.278989	0.271938
ENSG00000142530	112703	FAM71E1	19	-1	50466785	50476753	-0.319662	0.271938
ENSG00000178188	25970	SH2B1	16	1	28846600	28874212	-0.307752	0.271938
ENSG00000196352	1604	CD55	1	1	207321376	207386804	0.23198	0.271938
ENSG00000011566	8491	MAP4K3	2	-1	39249266	39437312	0.345181	0.272032
ENSG00000167967	1877	E4F1	16	1	2223566	2235742	-0.274912	0.272032
ENSG00000103326	6650	CAPN15	16	1	527717	554636	-0.336761	0.272935
ENSG00000140521	5428	POLG	15	-1	89305198	89334861	-0.276894	0.273547
ENSG00000127527	58513	EPS15L1	19	-1	16355239	16472085	-0.294621	0.274007
ENSG00000184677	9923	ZBTB40	1	1	22428838	22531157	-0.220923	0.274007
ENSG00000149212	143686	SESN3	11	-1	95165513	95232541	0.728944	0.274699
ENSG00000170881	11236	RNF139	8	1	124474738	124487914	0.559613	0.274699
ENSG00000074855	57719	ANO8	19	-1	17323223	17334829	-0.393821	0.274731
ENSG00000101460	84557	MAP1LC3A	20	1	34546854	34560345	-0.394491	0.274731
ENSG00000104643	66036	MTMR9	8	1	11284416	11328146	0.227677	0.274731
ENSG00000105556	54531	MIER2	19	-1	301444	344815	-0.448388	0.274731
ENSG00000111727	29915	HCFC2	12	1	104064457	104106524	0.293866	0.274731
ENSG00000117298	1889	ECE1	1	-1	21217247	21345572	-0.425124	0.274731
ENSG00000164327	253260	RICTOR	5	-1	38937919	39074408	0.281662	0.274731
ENSG00000165495	63876	PKNOX2	11	1	125164687	125433389	-0.290237	0.274731
ENSG00000181638	286128	ZFP41	8	1	143246821	143262705	-0.48718	0.274731
ENSG00000186364	200035	NUDT17	1	1	145845629	145848953	-0.557381	0.274731
ENSG00000227686	7407	VARS	CHR_HSCHR6_MHC_QBL_CTG1	-1	31781844	31786187	-0.48032	0.274731
ENSG00000233822	8341	HIST1H2BN	6	1	27837760	27865798	0.622241	0.274731
ENSG00000242028	25764	HYPK	15	1	43796142	43803043	-0.228697	0.274731
ENSG00000280987	9782		5	1	139273752	139331671	0.338756	0.274731
ENSG00000145632	10769	PLK2	5	-1	58453982	58460260	0.263993	0.274768
ENSG00000135338	167691	LCA5	6	-1	79484991	79537458	0.334167	0.27482
ENSG00000065989	5141	PDE4A	19	1	10416773	10469631	-0.608804	0.276284
ENSG00000182095	84629	TNRC18	7	-1	5306790	5425414	-0.522351	0.276284
ENSG00000258677	NA		8	-1	73688691	73878854	-1.35678	0.276284
ENSG00000277140	9665	MARF1	CHR_HSCHR16_1_CTG1	-1	15679520	15728320	0.445172	0.276284
ENSG00000156256	10600	USP16	21	1	29024629	29054488	0.37287	0.276598
ENSG00000177432	266812	NAP1L5	4	-1	88695915	88697829	0.437278	0.276598
ENSG00000183291	9403	SELENOF	1	-1	86862445	86914424	0.381404	0.276598
ENSG00000171469	93134	ZNF561	19	-1	9604680	9621399	0.36128	0.276839
ENSG00000196961	160	AP2A1	19	1	49766968	49807113	-0.320068	0.276839
ENSG00000106028	6742	SSBP1	7	1	141738321	141787922	0.612016	0.276891
ENSG00000152430	66037	BOLL	2	-1	197726879	197786762	-0.530879	0.277353
ENSG00000119715	2103	ESRRB	14	1	76310712	76501837	-0.332853	0.277437
ENSG00000237550	NA	RPL9P9	15	-1	82372196	82372912	-1.64696	0.277437
ENSG00000152284	83439	TCF7L1	2	1	85133410	85310388	-0.542	0.277844
ENSG00000161955	8741	TNFSF13	17	1	7558292	7561608	-0.574375	0.277844
ENSG00000180776	253832	ZDHHC20	13	-1	21372573	21459370	0.427575	0.277844
ENSG00000151835	26278	SACS	13	-1	23328826	23433740	0.370699	0.278462
ENSG00000167565	29946	SERTAD3	19	-1	40440844	40444705	-0.412726	0.278462
ENSG00000175591	5029	P2RY2	11	1	73218298	73236352	-0.428813	0.278462
ENSG00000177707	25945	NECTIN3	3	1	111070071	111275563	0.493403	0.278462
ENSG00000105063	22870	PPP6R1	19	-1	55229780	55258995	-0.261392	0.27879
ENSG00000105220	2821	GPI	19	1	34359480	34402413	-0.307259	0.27879
ENSG00000166188	57567	ZNF319	16	-1	57994668	58000453	-0.407074	0.27879
ENSG00000178177	254251	LCORL	4	-1	17841199	18021876	0.341857	0.27879
ENSG00000213352	NA	GAPDHP44	12	1	62755227	62756233	-0.559356	0.27879
ENSG00000255823	100463486	MTRNR2L8	11	-1	10507887	10509189	-0.604968	0.27879
ENSG00000133056	5287	PIK3C2B	1	-1	204422628	204494724	-0.399582	0.279362
ENSG00000133773	29080	CCDC59	12	-1	82223681	82358805	0.353881	0.279362
ENSG00000146809	142685	ASB15	7	1	123567010	123639481	-0.661367	0.279362
ENSG00000132840	23743	BHMT2	5	1	79069717	79089466	-0.570331	0.279566
ENSG00000134371	79577	CDC73	1	1	193121800	193254815	0.317506	0.279566
ENSG00000164934	25879	DCAF13	8	1	103414714	103443453	0.277407	0.279566
ENSG00000233750	NA	CICP27	1	1	131025	134836	-0.545762	0.279566
ENSG00000156313	6103	RPGR	X	-1	38269163	38327564	0.378051	0.279778
ENSG00000178038	259173	ALS2CL	3	-1	46668997	46693704	-0.348613	0.279778
ENSG00000177853	9849	ZNF518A	10	1	96129715	96205288	0.495636	0.279887
ENSG00000198242	6147	RPL23A	17	1	28719393	28724359	0.258572	0.279887
ENSG00000162694	2135	EXTL2	1	-1	100872372	100895998	0.444787	0.280283
ENSG00000198920	9851	KIAA0753	17	-1	6578148	6640927	0.503289	0.280535
ENSG00000186017	84924	ZNF566	19	-1	36445119	36489902	0.474363	0.282669
ENSG00000071189	23161	SNX13	7	-1	17790761	17940501	0.378887	0.282921
ENSG00000103710	51285	RASL12	15	-1	65053337	65076690	-0.359125	0.282921
ENSG00000171161	79894	ZNF672	1	1	248838210	248849517	-0.286225	0.282921
ENSG00000162236	6811	STX5	11	-1	62806897	62832088	0.33952	0.282949
ENSG00000108654	1655	DDX5	17	-1	64499616	64508199	0.214734	0.282986
ENSG00000035141	84908	FAM136A	2	-1	70295975	70302090	0.283713	0.283118
ENSG00000166226	10576	CCT2	12	1	69585334	69601570	0.255596	0.283118
ENSG00000230510	100506012	PPP5D1	19	-1	46480796	46601200	-0.567856	0.283118
ENSG00000173705	26032	SUSD5	3	-1	33150042	33219215	-0.56461	0.283769
ENSG00000213920	145553	MDP1	14	-1	24213937	24216070	0.567536	0.283769
ENSG00000011465	1634	DCN	12	-1	91140484	91183123	0.357603	0.284093
ENSG00000104365	3551	IKBKB	8	1	42271302	42332653	-0.304178	0.284093
ENSG00000100412	50	ACO2	22	1	41469125	41528989	-0.328399	0.284136
ENSG00000072121	23503	ZFYVE26	14	-1	67727374	67816590	-0.220289	0.284797
ENSG00000108439	55163	PNPO	17	1	47941506	47949308	-0.584913	0.284797
ENSG00000116350	6429	SRSF4	1	-1	29147743	29181987	-0.206507	0.284797
ENSG00000120549	56243	KIAA1217	10	1	23694746	24547848	-0.285296	0.284797
ENSG00000122367	11155	LDB3	10	1	86668449	86736068	-0.310759	0.284797
ENSG00000123131	10549	PRDX4	X	1	23664262	23686399	0.374584	0.284797
ENSG00000126524	51119	SBDS	7	-1	66987677	66995601	0.309816	0.284797
ENSG00000135185	79161	TMEM243	7	-1	87196160	87220587	0.426826	0.284797
ENSG00000144118	5899	RALB	2	1	120240064	120294713	0.224185	0.284797
ENSG00000147854	115426	UHRF2	9	1	6413151	6507054	0.313688	0.284797
ENSG00000174010	80311	KLHL15	X	-1	23983720	24027186	0.367932	0.284797
ENSG00000175221	10025	MED16	19	-1	867630	893218	-0.377463	0.284797
ENSG00000182257	55267	PRR34	22	-1	46049478	46054144	-0.583665	0.284797
ENSG00000179134	55095	SAMD4B	19	1	39342396	39385710	-0.450694	0.285172
ENSG00000099326	7593	MZF1	19	-1	58561931	58573575	-0.299207	0.285354
ENSG00000111361	1967	EIF2B1	12	-1	123620406	123633766	0.202104	0.285354
ENSG00000148835	6877	TAF5	10	1	103367967	103389065	0.389241	0.285354
ENSG00000149090	25891	PAMR1	11	-1	35431823	35530300	0.489609	0.285354
ENSG00000157181	54953	ODR4	1	1	186375838	186421378	0.339438	0.285354
ENSG00000158805	92822	ZNF276	16	1	89720400	89740903	-0.366938	0.285354
ENSG00000165458	3636	INPPL1	11	1	72223701	72239105	-0.21519	0.285354
ENSG00000196967	199704	ZNF585A	19	-1	37106734	37172741	-0.280958	0.285354
ENSG00000197619	284370	ZNF615	19	-1	51991332	52008230	0.350945	0.285354
ENSG00000112739	8899	PRPF4B	6	1	4021267	4064983	0.260773	0.285442
ENSG00000135387	4076	CAPRIN1	11	1	34051683	34101156	0.227963	0.285442
ENSG00000146433	57583	TMEM181	6	1	158536436	158635428	0.223412	0.285442
ENSG00000180891	404093	CUEDC1	17	-1	57861243	57955323	-0.409312	0.285442
ENSG00000233013	NA	FAM157B	9	1	138217068	138253217	-0.470712	0.285442
ENSG00000213190	10962	MLLT11	1	1	151057758	151068497	0.774988	0.285517
ENSG00000157869	9364	RAB28	4	-1	13361354	13484365	0.373213	0.28598
ENSG00000101004	22981	NINL	20	-1	25452705	25585517	-0.36209	0.286994
ENSG00000158158	26504	CNNM4	2	1	96760902	96811891	-0.373294	0.286994
ENSG00000099624	513	ATP5F1D	19	1	1241746	1244826	-0.219372	0.287289
ENSG00000101868	5422	POLA1	X	1	24693919	24996986	0.273808	0.287289
ENSG00000135454	2583	B4GALNT1	12	-1	57623410	57633355	-0.289566	0.287289
ENSG00000151287	93081	TEX30	13	-1	102765990	102773811	0.401596	0.287289
ENSG00000168137	55209	SETD5	3	1	9397615	9479240	-0.328132	0.287289
ENSG00000185808	51227	PIGP	21	-1	37059170	37073170	0.231968	0.287289
ENSG00000225890	3117	HLA-DQA1	CHR_HSCHR6_MHC_MANN_CTG1	1	32780908	32803273	-2.14256	0.287289
ENSG00000162413	9903	KLHL21	1	-1	6590724	6614607	-0.291931	0.287411
ENSG00000130997	353497	POLN	4	-1	2071918	2242121	-0.392395	0.287668
ENSG00000133624	79970	ZNF767P	7	-1	149547154	149624752	-0.320516	0.287668
ENSG00000163029	79677	SMC6	2	-1	17663812	17800242	0.211533	0.287668
ENSG00000173801	3728	JUP	17	-1	41754604	41786931	-0.391622	0.287668
ENSG00000166860	9880	ZBTB39	12	-1	56998834	57006446	-0.270546	0.288215
ENSG00000185947	10308	ZNF267	16	1	31873758	31917357	0.404723	0.288215
ENSG00000101745	23253	ANKRD12	18	1	9136228	9285985	0.298806	0.289156
ENSG00000131944	91442	FAAP24	19	1	32972209	32978222	-0.43628	0.289156
ENSG00000169439	6383	SDC2	8	1	96493351	96611780	0.424827	0.289156
ENSG00000171763	79029	SPATA5L1	15	1	45402331	45421419	0.631751	0.289156
ENSG00000048540	55885	LMO3	12	-1	16548373	16610594	0.405484	0.289257
ENSG00000110330	329	BIRC2	11	1	102347211	102378670	0.324555	0.289257
ENSG00000144935	7220	TRPC1	3	1	142724074	142807888	0.416912	0.289257
ENSG00000157087	491	ATP2B2	3	-1	10324023	10708007	-0.723599	0.289257
ENSG00000167325	6240	RRM1	11	1	4094707	4138876	0.286227	0.289257
ENSG00000170632	83787	ARMC10	7	1	103074881	103099764	0.433919	0.289257
ENSG00000187608	9636	ISG15	1	1	1001138	1014540	-0.54364	0.289257
ENSG00000172469	79694	MANEA	6	1	95577543	95609457	0.580933	0.289942
ENSG00000047410	7175	TPR	1	-1	186311652	186375693	0.18965	0.290108
ENSG00000164897	83590	TMUB1	7	-1	151081080	151083546	-0.296165	0.290108
ENSG00000167977	54442	KCTD5	16	1	2682475	2709030	-0.266226	0.290108
ENSG00000215041	84461	NEURL4	17	-1	7315628	7329393	-0.3911	0.290108
ENSG00000273749	23191	CYFIP1	15	-1	22867052	22981063	0.434749	0.290343
ENSG00000148840	23082	PPRC1	10	1	102132994	102150331	-0.355091	0.290504
ENSG00000088682	57017	COQ9	16	1	57447425	57461275	-0.273103	0.290715
ENSG00000112200	26036	ZNF451	6	1	57086844	57170307	0.242306	0.290715
ENSG00000171262	283742	FAM98B	15	1	38454127	38487710	0.38267	0.290715
ENSG00000104320	4683	NBN	8	-1	89933336	90003228	0.334997	0.290914
ENSG00000015133	440193	CCDC88C	14	-1	91271323	91417844	-0.63022	0.291024
ENSG00000072210	224	ALDH3A2	17	1	19648136	19677598	0.206826	0.291024
ENSG00000111404	79785	RERGL	12	-1	18080869	18320107	-0.502763	0.291024
ENSG00000198420	9747	TCAF1	7	-1	143851375	143902198	0.337421	0.291024
ENSG00000062370	7771	ZNF112	19	-1	44326555	44367217	0.34891	0.291394
ENSG00000088832	2280	FKBP1A	20	-1	1368978	1393172	0.338724	0.291394
ENSG00000124207	1434	CSE1L	20	1	49046246	49096960	0.312925	0.291394
ENSG00000130304	376497	SLC27A1	19	1	17468769	17506168	-0.410858	0.291394
ENSG00000135316	10492	SYNCRIP	6	-1	85607785	85643792	0.319148	0.291394
ENSG00000138468	57337	SENP7	3	-1	101324205	101513241	0.314579	0.291394
ENSG00000147789	7553	ZNF7	8	1	144827464	144847509	-0.220208	0.291394
ENSG00000165322	94134	ARHGAP12	10	-1	31805404	31928876	0.341509	0.291394
ENSG00000171206	81603	TRIM8	10	1	102642310	102660680	-0.259742	0.291394
ENSG00000187325	51616	TAF9B	X	-1	78129748	78139706	0.367966	0.291394
ENSG00000188994	23036	ZNF292	6	1	87152833	87264196	0.300804	0.291394
ENSG00000276644	1602	DACH1	13	-1	71437966	71867192	-0.433864	0.291394
ENSG00000143753	8560	DEGS1	1	1	224175756	224193441	0.326427	0.291608
ENSG00000164976	57462	MYORG	9	-1	34366670	34376853	-0.606799	0.291608
ENSG00000115145	10254	STAM2	2	-1	152116801	152175992	0.250457	0.292087
ENSG00000139496	9818	NUP58	13	1	25301524	25349800	0.293569	0.292087
ENSG00000150630	7424	VEGFC	4	-1	176683538	176792727	-0.41781	0.292089
ENSG00000169627	654483	BOLA2B	16	-1	30192934	30194306	-0.456096	0.292089
ENSG00000182636	4692	NDN	15	-1	23685400	23687330	0.476255	0.292089
ENSG00000003249	79007	DBNDD1	16	-1	90004865	90020128	-0.608204	0.292527
ENSG00000120594	84898	PLXDC2	10	1	19816239	20289856	0.464948	0.292527
ENSG00000132613	92154	MTSS1L	16	-1	70661204	70686066	-0.351982	0.292527
ENSG00000145216	81608	FIP1L1	4	1	53377643	53460861	0.211768	0.292527
ENSG00000139505	9107	MTMR6	13	-1	25246201	25288009	0.379208	0.29302
ENSG00000157514	1831	TSC22D3	X	-1	107713221	107777342	0.244373	0.29302
ENSG00000079335	8556	CDC14A	1	1	100345001	100520278	0.647274	0.293144
ENSG00000127528	10365	KLF2	19	1	16324817	16327874	-0.558738	0.293144
ENSG00000008018	5689	PSMB1	6	-1	170535117	170553341	0.244471	0.293551
ENSG00000184544	201140	DHRS7C	17	-1	9771434	9791297	-0.576295	0.293551
ENSG00000094880	8697	CDC23	5	-1	138187648	138213343	0.285327	0.293757
ENSG00000105393	29086	BABAM1	19	1	17267350	17281249	-0.21922	0.293757
ENSG00000014164	23144	ZC3H3	8	-1	143437655	143541453	-0.535021	0.293944
ENSG00000021300	58473	PLEKHB1	11	1	73646178	73662819	-0.375356	0.293944
ENSG00000080815	5663	PSEN1	14	1	73136418	73223691	0.265947	0.293944
ENSG00000087274	118	ADD1	4	1	2843857	2930076	-0.207282	0.293944
ENSG00000100139	85377	MICALL1	22	1	37905657	37942822	-0.300707	0.293944
ENSG00000109079	7126	TNFAIP1	17	1	28335602	28347009	-0.223182	0.293944
ENSG00000111237	51699	VPS29	12	-1	110491097	110502117	0.269701	0.293944
ENSG00000127507	30817	ADGRE2	19	-1	14732393	14778541	-0.675413	0.293944
ENSG00000144233	83607	AMMECR1L	2	-1	127861630	127885922	-0.242923	0.293944
ENSG00000178035	3615	IMPDH2	3	-1	49024325	49029408	0.243883	0.293944
ENSG00000178814	26873	OPLAH	8	-1	144051266	144063965	-0.312532	0.293944
ENSG00000187720	79875	THSD4	15	1	71096952	71783383	-0.667151	0.293944
ENSG00000196826	NA		19	-1	12461559	12551474	0.84726	0.293944
ENSG00000196968	170384	FUT11	10	1	73772291	73780251	0.289441	0.293944
ENSG00000198551	199692	ZNF627	19	1	11559374	11619135	0.25248	0.293944
ENSG00000228681	NA		2	1	224294930	224295753	-0.569087	0.293944
ENSG00000060971	30	ACAA1	3	-1	38103129	38137242	-0.204724	0.294103
ENSG00000228327	NA		1	-1	725885	778626	-0.688778	0.294313
ENSG00000175262	148345	C1orf127	1	-1	10946471	10982037	-0.651172	0.294527
ENSG00000070831	998	CDC42	1	1	22052627	22092946	0.265972	0.294951
ENSG00000077092	5915	RARB	3	1	25174332	25597932	-0.367678	0.294951
ENSG00000089693	8079	MLF2	12	-1	6747996	6767475	-0.195559	0.294951
ENSG00000165516	23588	KLHDC2	14	1	49767608	49786385	0.289673	0.294951
ENSG00000198924	9937	DCLRE1A	10	-1	113834725	113854383	0.3602	0.294951
ENSG00000273540	123624	AGBL1	15	1	86079973	87029052	-0.322584	0.294951
ENSG00000058272	4659	PPP1R12A	12	-1	79773563	79935460	0.236441	0.294999
ENSG00000108061	8036	SHOC2	10	1	110919547	111013667	0.357218	0.294999
ENSG00000131725	54521	WDR44	X	1	118346073	118449961	0.29814	0.294999
ENSG00000153250	5937	RBMS1	2	-1	160272151	160493794	0.236555	0.294999
ENSG00000165097	221656	KDM1B	6	1	18155329	18223853	0.267977	0.294999
ENSG00000172795	167227	DCP2	5	1	112976702	113020970	0.445132	0.294999
ENSG00000006210	6376	CX3CL1	16	1	57372458	57385048	-0.655955	0.29583
ENSG00000115459	84173	ELMOD3	2	1	85354394	85391752	-0.314264	0.29583
ENSG00000127995	64921	CASD1	7	1	94509219	94557019	0.576113	0.29583
ENSG00000158201	171586	ABHD3	18	-1	21650897	21704805	0.398337	0.29583
ENSG00000164011	51058	ZNF691	1	1	42846573	42852477	-0.412735	0.29583
ENSG00000177565	79718	TBL1XR1	3	-1	177019340	177228000	0.417036	0.29583
ENSG00000182324	3770	KCNJ14	19	1	48455509	48466980	-0.68445	0.29583
ENSG00000005379	9256	TSPOAP1	17	-1	58301228	58328760	-0.465442	0.295957
ENSG00000025796	11231	SEC63	6	-1	107867756	107958189	0.323388	0.295957
ENSG00000111846	2651	GCNT2	6	1	10492223	10629368	-0.641454	0.295957
ENSG00000136631	11311	VPS45	1	1	150067279	150145329	0.232963	0.295957
ENSG00000148634	26091	HERC4	10	-1	67921899	68075348	0.221506	0.295957
ENSG00000185324	8558	CDK10	16	1	89680737	89696364	-0.287136	0.295957
ENSG00000196950	57181	SLC39A10	2	1	195575977	195737702	0.470791	0.295957
ENSG00000142408	59283	CACNG8	19	1	53963040	53990215	-0.483487	0.296098
ENSG00000151229	114134	SLC2A13	12	-1	39755021	40106089	0.514022	0.296098
ENSG00000154727	2551	GABPA	21	1	25734570	25772460	0.44711	0.296098
ENSG00000162407	8613	PLPP3	1	-1	56494747	56645301	0.213041	0.296098
ENSG00000171806	92342	METTL18	1	-1	169792529	169794966	0.419452	0.296098
ENSG00000122678	27434	POLM	7	-1	44072247	44082540	-0.405554	0.296228
ENSG00000142330	11132	CAPN10	2	1	240586716	240617705	-0.410197	0.296855
ENSG00000204387	50854	C6orf48	6	1	31834608	31839766	0.368079	0.297001
ENSG00000118298	23632	CA14	1	1	150257159	150265078	-0.889139	0.297145
ENSG00000083312	3842	TNPO1	5	1	72816312	72916733	0.329567	0.297597
ENSG00000117600	9890	PLPPR4	1	1	99263953	99309590	0.610589	0.297597
ENSG00000150281	1489	CTF1	16	1	30896607	30903560	-0.529335	0.298082
ENSG00000175575	80227	PAAF1	11	1	73876699	73931124	-0.29611	0.298082
ENSG00000151465	8872	CDC123	10	1	12195965	12250589	0.246671	0.299091
ENSG00000116455	79084	WDR77	1	-1	111439890	111449376	0.181709	0.299493
ENSG00000131089	23229	ARHGEF9	X	-1	63634967	63809274	-0.426369	0.299493
ENSG00000141503	50488	MINK1	17	1	4833388	4898061	-0.268802	0.299568
ENSG00000054690	57475	PLEKHH1	14	1	67533301	67589612	-0.432934	0.299583
ENSG00000073921	8301	PICALM	11	-1	85957684	86069882	0.257606	0.299583
ENSG00000153975	221302	ZUP1	6	-1	116635618	116668794	0.274024	0.299583
ENSG00000154122	56172	ANKH	5	-1	14704800	14871785	-0.31819	0.299583
ENSG00000001629	54467	ANKIB1	7	1	92246234	92401384	0.265532	0.299802
ENSG00000124067	6560	SLC12A4	16	-1	67943474	67969601	-0.281731	0.299802
ENSG00000198961	9867	PJA2	5	-1	109334709	109409994	0.264597	0.299802
ENSG00000116985	656	BMP8B	1	-1	39757182	39788861	-0.486968	0.299922
ENSG00000182134	11022	TDRKH	1	-1	151770107	151791416	0.252498	0.299922
ENSG00000134815	9704	DHX34	19	1	47349281	47382704	-0.38942	0.301394
ENSG00000151292	1456	CSNK1G3	5	1	123512099	123617045	0.397455	0.301394
ENSG00000154803	201163	FLCN	17	-1	17212212	17237188	-0.260297	0.301394
ENSG00000076067	5939	RBMS2	12	1	56521929	56596196	-0.31603	0.30141
ENSG00000215154	652276		16	1	2603350	2630494	-0.660937	0.30141
ENSG00000147604	6129	RPL7	8	-1	73290267	73295789	0.229473	0.301472
ENSG00000048405	168850	ZNF800	7	-1	127346790	127431924	0.3956	0.301659
ENSG00000070413	9993	DGCR2	22	-1	19036282	19122454	-0.293724	0.301659
ENSG00000079616	3835	KIF22	16	1	29790719	29805385	-0.299407	0.301659
ENSG00000104613	55174	INTS10	8	1	19817140	19852083	0.217201	0.301659
ENSG00000105171	10775	POP4	19	1	29604017	29617237	0.211338	0.301659
ENSG00000112033	5467	PPARD	6	1	35342558	35428191	-0.294215	0.301659
ENSG00000131620	55107	ANO1	11	1	70078302	70189528	-0.296174	0.301659
ENSG00000133794	406	ARNTL	11	1	13276652	13387266	0.244925	0.301659
ENSG00000137145	55667	DENND4C	9	1	19230435	19373545	0.232188	0.301659
ENSG00000145901	10318	TNIP1	5	-1	151029945	151093577	-0.270012	0.301659
ENSG00000147677	8667	EIF3H	8	-1	116642130	116766925	0.27202	0.301659
ENSG00000162976	130814	PQLC3	2	1	11155198	11178874	0.481316	0.301659
ENSG00000163104	56916	SMARCAD1	4	1	94207611	94291292	0.395802	0.301659
ENSG00000164111	308	ANXA5	4	-1	121667955	121697113	0.413947	0.301659
ENSG00000166783	9665	MARF1	16	-1	15594386	15643166	-0.300634	0.301659
ENSG00000174125	7096	TLR1	4	-1	38790677	38856817	0.464527	0.301659
ENSG00000176473	79446	WDR25	14	1	100376418	100530303	0.321718	0.301659
ENSG00000181007	284406	ZFP82	19	-1	36383120	36418656	0.437658	0.301659
ENSG00000197912	6687	SPG7	16	1	89490719	89557768	-0.233936	0.301659
ENSG00000198026	63925	ZNF335	20	-1	45948653	45972172	-0.308479	0.301659
ENSG00000215790	9906	SLC35E2A	1	-1	1724838	1745999	-0.472399	0.301659
ENSG00000226232	NA	NPIPB14P	16	-1	69976388	69996188	-0.612471	0.301659
ENSG00000112282	9439	MED23	6	-1	131573966	131628229	0.178155	0.301811
ENSG00000152402	2977	GUCY1A2	11	-1	106674012	107018524	0.295897	0.301811
ENSG00000159459	197131	UBR1	15	-1	42942897	43106113	0.238778	0.301811
ENSG00000164125	51313	FAM198B	4	-1	158124474	158173318	0.368145	0.301811
ENSG00000171862	5728	PTEN	10	1	87863113	87971930	0.382197	0.301811
ENSG00000198919	9666	DZIP3	3	1	108589682	108694846	0.384015	0.301811
ENSG00000155034	80028	FBXL18	7	-1	5431335	5513798	-0.615185	0.301946
ENSG00000184432	9276	COPB2	3	-1	139355600	139389732	0.215951	0.301946
ENSG00000241468	9551	ATP5MF	7	-1	99448475	99466331	-0.219479	0.301946
ENSG00000186409	728621	CCDC30	1	1	42463330	42654664	-0.435575	0.302002
ENSG00000019991	3082	HGF	7	-1	81699008	81770438	0.698419	0.302003
ENSG00000099804	997	CDC34	19	1	531712	542092	-0.26625	0.302348
ENSG00000154642	54149	C21orf91	21	-1	17788967	17819386	0.469569	0.302621
ENSG00000156261	10694	CCT8	21	-1	29055805	29073797	0.236514	0.302621
ENSG00000164104	3148	HMGB2	4	-1	173331695	173335125	0.330688	0.302621
ENSG00000175556	79836	LONRF3	X	1	118974614	119018355	0.305035	0.302621
ENSG00000006016	9244	CRLF1	19	-1	18572220	18607741	0.440109	0.302708
ENSG00000078053	273	AMPH	7	-1	38383704	38631567	0.49616	0.302708
ENSG00000081377	8555	CDC14B	9	-1	96490241	96619830	0.45957	0.302708
ENSG00000094975	51430	SUCO	1	1	172532349	172611833	0.408907	0.302708
ENSG00000114480	2632	GBE1	3	-1	81489699	81762161	0.249374	0.302708
ENSG00000124126	57580	PREX1	20	-1	48624252	48827883	-0.413623	0.302708
ENSG00000138768	8615	USO1	4	1	75724593	75814286	0.38579	0.302708
ENSG00000144029	64969	MRPS5	2	-1	95087207	95149434	-0.214873	0.302708
ENSG00000144426	65065	NBEAL1	2	1	203014879	203226378	0.260736	0.302708
ENSG00000182685	283870	BRICD5	16	-1	2209253	2211950	-0.404655	0.302708
ENSG00000196363	11091	WDR5	9	1	134135365	134159968	-0.262572	0.302708
ENSG00000256591	NA		11	1	61429220	61485822	-0.311246	0.302708
ENSG00000120318	64411	ARAP3	5	-1	141653401	141682221	-0.495671	0.303489
ENSG00000077232	54431	DNAJC10	2	1	182716041	182794464	0.290951	0.303644
ENSG00000176595	9920	KBTBD11	8	1	1973878	2006936	0.552885	0.303644
ENSG00000273645	9920	KBTBD11	CHR_HSCHR8_8_CTG1	1	1973878	2006936	0.552885	0.303644
ENSG00000118200	23271	CAMSAP2	1	1	200739558	200860704	0.26319	0.304323
ENSG00000101246	10139	ARFRP1	20	-1	63698642	63708025	-0.224222	0.304403
ENSG00000184226	5101	PCDH9	13	-1	66302834	67230445	0.374472	0.304403
ENSG00000197045	2764	GMFB	14	-1	54474484	54489196	0.551712	0.304403
ENSG00000197429	3652	IPP	1	-1	45694324	45750650	0.248387	0.304403
ENSG00000100644	3091	HIF1A	14	1	61695513	61748259	0.292221	0.304799
ENSG00000106236	4885	NPTX2	7	1	98617297	98629868	0.859093	0.305614
ENSG00000132356	5562	PRKAA1	5	-1	40759379	40798374	0.28853	0.306696
ENSG00000109606	1665	DHX15	4	-1	24517441	24584550	0.230429	0.306898
ENSG00000144182	51601	LIPT1	2	1	99154955	99163157	0.390308	0.306898
ENSG00000229036	NA	VDAC1P8	6	1	143490424	143506406	-0.311287	0.306898
ENSG00000139329	4060	LUM	12	-1	91102629	91111831	0.767108	0.307635
ENSG00000104331	54928	IMPAD1	8	-1	56957933	56993844	0.32816	0.307781
ENSG00000260230	23732	FRRS1L	9	-1	109130293	109167295	-0.361308	0.307781
ENSG00000077097	7155	TOP2B	3	-1	25597905	25664907	0.245977	0.307989
ENSG00000133657	79572	ATP13A3	3	-1	194402672	194498364	0.302627	0.307989
ENSG00000071537	6400	SEL1L	14	-1	81471549	81533861	0.250181	0.308201
ENSG00000115866	1615	DARS	2	-1	135906677	135986100	0.256873	0.308875
ENSG00000121690	91614	DEPDC7	11	1	33015864	33033582	0.461853	0.308979
ENSG00000134686	1912	PHC2	1	-1	33323623	33431052	-0.221762	0.30907
ENSG00000132017	90379	DCAF15	19	1	13952492	13961449	-0.33042	0.309919
ENSG00000105854	5445	PON2	7	-1	95404863	95435329	0.343487	0.310618
ENSG00000183963	6525	SMTN	22	1	31064105	31104757	-0.38171	0.310618
ENSG00000185946	55599	RNPC3	1	1	103525691	103555239	0.298783	0.310618
ENSG00000101474	57136	APMAP	20	-1	24962925	24992979	0.254678	0.310786
ENSG00000105877	8701	DNAH11	7	1	21543215	21901839	-0.707569	0.310786
ENSG00000109680	55296	TBC1D19	4	1	26576437	26755351	0.309978	0.310786
ENSG00000117748	6118	RPA2	1	-1	27891524	27914746	0.284579	0.310786
ENSG00000119699	7043	TGFB3	14	-1	75958099	75982991	0.691767	0.310786
ENSG00000132475	3021	H3F3B	17	-1	75776434	75785893	0.269118	0.310786
ENSG00000134508	91768	CABLES1	18	1	23134564	23260467	0.380635	0.310786
ENSG00000160613	9159	PCSK7	11	-1	117204337	117232525	-0.357031	0.310786
ENSG00000168612	90204	ZSWIM1	20	1	45881227	45885266	-0.23512	0.310786
ENSG00000170606	3308	HSPA4	5	1	133051962	133106449	0.191214	0.310786
ENSG00000188037	1180	CLCN1	7	1	143316126	143352083	-0.358524	0.310786
ENSG00000215788	8718	TNFRSF25	1	-1	6460786	6466195	-0.489013	0.310786
ENSG00000228451	NA	SDAD1P1	8	-1	26375913	26382953	0.24416	0.310786
ENSG00000111231	51184	GPN3	12	-1	110452484	110469268	0.333875	0.311822
ENSG00000174842	11146	GLMN	1	-1	92246402	92298987	0.612491	0.312441
ENSG00000100711	79038	ZFYVE21	14	1	103715730	103733668	-0.282692	0.312468
ENSG00000213189	NA	BTF3L4P2	2	1	159003975	159004320	1.32356	0.312468
ENSG00000001631	889	KRIT1	7	-1	92198969	92246166	0.304261	0.312574
ENSG00000167785	148156	ZNF558	19	-1	8806170	8832328	0.313514	0.312574
ENSG00000255200	NA	PGAM1P8	11	-1	65174117	65176470	-0.42598	0.312622
ENSG00000099797	9524	TECR	19	1	14517085	14565980	-0.215732	0.312627
ENSG00000165105	158158	RASEF	9	-1	82979585	83063177	-0.446008	0.312627
ENSG00000158006	5051	PAFAH2	1	-1	25959767	25998157	-0.293953	0.313628
ENSG00000117528	5825	ABCD3	1	1	94418455	94518666	0.284741	0.313644
ENSG00000116062	2956	MSH6	2	1	47695530	47810101	0.239025	0.314059
ENSG00000046604	1829	DSG2	18	1	31498043	31549008	0.505374	0.314389
ENSG00000107185	9827	RGP1	9	1	35749287	35758575	-0.22113	0.314529
ENSG00000055211	116254	GINM1	6	1	149566294	149591748	0.342298	0.314713
ENSG00000125731	10045	SH2D3A	19	-1	6752160	6767588	-0.580237	0.314713
ENSG00000167306	4645	MYO5B	18	-1	49822813	50195093	0.835057	0.314713
ENSG00000105983	64327	LMBR1	7	-1	156668946	156893230	0.33073	0.314763
ENSG00000112308	81688	C6orf62	6	-1	24704861	24720836	0.282005	0.314763
ENSG00000132481	91107	TRIM47	17	-1	75874161	75878575	-0.448408	0.314763
ENSG00000134755	1824	DSC2	18	-1	31058840	31102522	0.550196	0.314763
ENSG00000165948	122509	IFI27L1	14	1	94081282	94103846	-0.282439	0.314763
ENSG00000272414	100631383	FAM47E-STBD1	4	1	76251721	76311129	0.254209	0.314763
ENSG00000276880	122509	IFI27L1	CHR_HSCHR14_7_CTG1	1	94081282	94103846	-0.282439	0.314763
ENSG00000072133	27330	RPS6KA6	X	-1	84058346	84187907	0.6152	0.314953
ENSG00000100399	150356	CHADL	22	-1	41229510	41240934	0.385278	0.314953
ENSG00000100528	10175	CNIH1	14	-1	54423560	54441431	0.403592	0.314953
ENSG00000121957	29899	GPSM2	1	1	108875350	108934545	0.539628	0.314953
ENSG00000122515	83637	ZMIZ2	7	1	44748581	44769881	-0.470131	0.314953
ENSG00000124574	89845	ABCC10	6	1	43427366	43450430	-0.408296	0.314953
ENSG00000130714	10585	POMT1	9	1	131502902	131523806	-0.243846	0.314953
ENSG00000131375	23473	CAPN7	3	1	15206152	15252918	0.292569	0.314953
ENSG00000132122	54558	SPATA6	1	-1	48295372	48472208	-0.280109	0.314953
ENSG00000132912	51164	DCTN4	5	-1	150708440	150759109	0.267495	0.314953
ENSG00000135336	23595	ORC3	6	1	87590067	87667453	0.320294	0.314953
ENSG00000135503	91	ACVR1B	12	1	51951667	51997078	-0.311069	0.314953
ENSG00000136161	1102	RCBTB2	13	-1	48488959	48533256	0.37429	0.314953
ENSG00000137413	129685	TAF8	6	1	42050513	42087461	-0.221031	0.314953
ENSG00000139263	121227	LRIG3	12	-1	58872149	58920522	0.292765	0.314953
ENSG00000143772	3707	ITPKB	1	-1	226631690	226739323	-0.28419	0.314953
ENSG00000144644	339896	GADL1	3	-1	30726200	30894765	-0.416772	0.314953
ENSG00000149100	10480	EIF3M	11	1	32583798	32606262	0.261712	0.314953
ENSG00000152952	5352	PLOD2	3	-1	146069440	146163653	0.408088	0.314953
ENSG00000156052	2776	GNAQ	9	-1	77716087	78031458	0.384604	0.314953
ENSG00000156508	1915	EEF1A1	6	-1	73515750	73523797	0.520971	0.314953
ENSG00000158517	653361	NCF1	7	1	74773962	74789315	-0.742449	0.314953
ENSG00000160753	23623	RUSC1	1	1	155320896	155331114	-0.294098	0.314953
ENSG00000167930	83986	FAM234A	16	1	234546	268971	-0.261642	0.314953
ENSG00000168071	283234	CCDC88B	11	1	64340223	64357534	-0.594948	0.314953
ENSG00000172366	84331	MCRIP2	16	1	636817	648474	-0.344509	0.314953
ENSG00000179943	84922	FIZ1	19	-1	55591371	55601970	-0.388193	0.314953
ENSG00000183426	9284	NPIPA1	16	1	14922802	14952060	-0.276206	0.314953
ENSG00000184445	9735	KNTC1	12	1	122527246	122626396	0.380439	0.314953
ENSG00000188033	57474	ZNF490	19	-1	12577961	12640098	-0.290179	0.314953
ENSG00000198160	57708	MIER1	1	1	66924895	66988619	0.366482	0.314953
ENSG00000226259	653238	GTF2H2B	5	1	70415352	70448015	0.410247	0.314953
ENSG00000236287	58486	ZBED5	11	-1	10812074	10858796	0.37652	0.314953
ENSG00000255112	57132	CHMP1B	18	1	11851396	11854449	0.409439	0.314953
ENSG00000256294	7768	ZNF225	19	1	44112181	44134816	0.285198	0.314953
ENSG00000265817	25788	FSBP	8	-1	94372170	94436952	0.546169	0.314953
ENSG00000168288	27249	MMADHC	2	-1	149569634	149587816	0.365496	0.315011
ENSG00000163584	200916	RPL22L1	3	-1	170864875	170870483	0.361113	0.31518
ENSG00000102024	5358	PLS3	X	1	115561174	115650861	0.235844	0.31525
ENSG00000158417	9669	EIF5B	2	1	99337353	99401326	-0.213913	0.315477
ENSG00000077522	88	ACTN2	1	1	236686454	236764631	-0.318202	0.315666
ENSG00000115944	9167	COX7A2L	2	-1	42333546	42425088	0.264379	0.315666
ENSG00000197471	6693	SPN	16	1	29662979	29670876	-0.527687	0.315666
ENSG00000198455	158586	ZXDB	X	1	57591652	57597545	0.294483	0.315666
ENSG00000214562	728130	NUTM2D	10	1	87357668	87370695	-0.527978	0.316123
ENSG00000223705	155400	NSUN5P1	7	1	75410322	75416787	-0.323928	0.316123
ENSG00000176248	29882	ANAPC2	9	-1	137174784	137188549	-0.262113	0.31707
ENSG00000235453	100129250	SMIM27	9	1	32551144	32568621	-0.29373	0.317384
ENSG00000005469	54677	CROT	7	1	87345681	87399795	0.320758	0.317544
ENSG00000095370	10044	SH2D3C	9	-1	127738317	127778741	-0.296698	0.317544
ENSG00000105618	26121	PRPF31	19	1	54115410	54131719	-0.20856	0.317544
ENSG00000139921	81542	TMX1	14	1	51240162	51257546	0.391695	0.317544
ENSG00000149311	472	ATM	11	1	108222484	108369102	0.291849	0.317544
ENSG00000164941	55656	INTS8	8	1	94813311	94881746	0.317839	0.317544
ENSG00000197121	80055	PGAP1	2	-1	196833004	196927796	0.530717	0.317544
ENSG00000255073	386607	ZFP91-CNTF	11	1	58579172	58624639	-0.417279	0.317544
ENSG00000185787	10933	MORF4L1	15	1	78810487	78898133	0.208711	0.317745
ENSG00000142039	90324	CCDC97	19	1	41310189	41324883	-0.314907	0.317884
ENSG00000160445	10444	ZER1	9	-1	128729786	128772414	-0.270097	0.317884
ENSG00000164162	10393	ANAPC10	4	-1	144831908	145098541	0.410116	0.318029
ENSG00000113597	80006	TRAPPC13	5	1	65624716	65666233	0.370666	0.31856
ENSG00000121350	79912	PYROXD1	12	1	21437615	21471252	0.500944	0.31856
ENSG00000012963	55148	UBR7	14	1	93207056	93229215	0.192295	0.318592
ENSG00000083799	1540	CYLD	16	1	50742050	50801935	0.292201	0.318592
ENSG00000131876	6627	SNRPA1	15	-1	101281510	101295282	0.373058	0.318729
ENSG00000136114	55901	THSD1	13	-1	52377167	52416373	0.263762	0.318729
ENSG00000137770	51496	CTDSPL2	15	1	44427234	44529038	0.356867	0.318729
ENSG00000160216	56894	AGPAT3	21	1	43865186	43986536	-0.41118	0.318729
ENSG00000160999	10603	SH2B2	7	1	102285091	102321711	-0.533388	0.318729
ENSG00000175895	79666	PLEKHF2	8	1	95133804	95156684	0.408493	0.318729
ENSG00000117000	6018	RLF	1	1	40161373	40240921	0.252082	0.318825
ENSG00000128346	84645	C22orf23	22	-1	37943050	37953669	-0.406442	0.318825
ENSG00000160007	2909	ARHGAP35	19	1	46918676	47005077	-0.285806	0.318825
ENSG00000116489	829	CAPZA1	1	1	112619173	112671619	0.432011	0.319271
ENSG00000196391	342132	ZNF774	15	1	90352245	90369146	-0.320294	0.319286
ENSG00000009954	9031	BAZ1B	7	-1	73440398	73522278	-0.216457	0.319624
ENSG00000017427	3479	IGF1	12	-1	102395874	102481744	0.603408	0.319624
ENSG00000123191	540	ATP7B	13	-1	51930436	52012125	-0.423448	0.319624
ENSG00000138136	10660	LBX1	10	-1	101226195	101229794	-0.51528	0.319624
ENSG00000165832	142940	TRUB1	10	1	114938193	114977676	0.422901	0.319624
ENSG00000167280	64772	ENGASE	17	1	79074939	79088599	-0.277974	0.319624
ENSG00000167861	283987	HID1	17	-1	74950743	74973166	-0.442935	0.319624
ENSG00000197111	5094	PCBP2	12	1	53452102	53481162	-0.1994	0.319624
ENSG00000092140	55632	G2E3	14	1	30559123	30620063	0.338046	0.319634
ENSG00000254685	8790	FPGT	1	1	74198212	74234086	0.446542	0.319744
ENSG00000276438	28227	PPP2R3B	CHR_HSCHRX_1_CTG3	-1	336496	389645	-0.411697	0.321844
ENSG00000109929	6309	SC5D	11	1	121292453	121308694	0.427156	0.322319
ENSG00000119280	84886	C1orf198	1	-1	230837119	230869589	0.287264	0.322319
ENSG00000128266	2781	GNAZ	22	1	23070361	23125037	0.417436	0.322319
ENSG00000107789	9562	MINPP1	10	1	87504875	87553460	0.421147	0.322551
ENSG00000175115	55690	PACS1	11	1	66070363	66244747	-0.375134	0.322722
ENSG00000197894	128	ADH5	4	-1	99070978	99088801	0.214807	0.322722
ENSG00000278318	7772	ZNF229	19	-1	44417519	44448578	0.371572	0.322722
ENSG00000136720	9394	HS6ST1	2	-1	128236716	128318577	-0.316028	0.322936
ENSG00000197136	399909	PCNX3	11	1	65615773	65637439	-0.471571	0.322936
ENSG00000275035	80212	CCDC92	CHR_HSCHR12_6_CTG2_1	-1	123918723	123946006	-0.40169	0.322944
ENSG00000136630	3142	HLX	1	1	220879400	220885059	-0.30799	0.323016
ENSG00000153214	84910	TMEM87B	2	1	112055223	112119318	0.381747	0.323016
ENSG00000168491	256309	CCDC110	4	-1	185445182	185471759	0.538139	0.323016
ENSG00000196792	29966	STRN3	14	-1	30893799	31026401	0.280172	0.323016
ENSG00000012048	672	BRCA1	17	-1	43044295	43170245	0.321623	0.323237
ENSG00000253537	56108	PCDHGA7	5	1	141382739	141512979	-0.505309	0.323237
ENSG00000007923	55735	DNAJC11	1	-1	6634168	6701924	-0.304158	0.323361
ENSG00000185347	283643	TEDC1	14	1	105489855	105499575	-0.375582	0.323361
ENSG00000164024	23173	METAP1	4	1	98995620	99062813	0.248439	0.323978
ENSG00000188906	120892	LRRK2	12	1	40196744	40369285	0.270455	0.324141
ENSG00000198918	6170	RPL39	X	-1	119786504	119791643	0.240549	0.324141
ENSG00000092020	55012	PPP2R3C	14	-1	35085467	35122517	0.4111	0.324172
ENSG00000100263	25807	RHBDD3	22	-1	29259852	29268209	-0.286917	0.324172
ENSG00000134186	55119	PRPF38B	1	1	108692323	108701803	-0.287271	0.324517
ENSG00000134697	29889	GNL2	1	-1	37566816	37595935	0.243379	0.324517
ENSG00000150048	51267	CLEC1A	12	-1	10069554	10111627	-0.377874	0.324517
ENSG00000159212	54102	CLIC6	21	1	34669389	34718227	-0.442536	0.324517
ENSG00000168890	129303	TMEM150A	2	-1	85598548	85603196	-0.364975	0.324517
ENSG00000071242	6196	RPS6KA2	6	-1	166409364	166906451	-0.244644	0.324863
ENSG00000107560	22841	RAB11FIP2	10	-1	118004916	118046603	0.342678	0.325036
ENSG00000112320	55084	SOBP	6	1	107489958	107660167	-0.32305	0.325036
ENSG00000183206	388468	POTEC	18	-1	14507339	14543585	-0.573441	0.325036
ENSG00000105926	51678	MPP6	7	1	24573268	24694193	0.374364	0.325208
ENSG00000175701	205251	MTLN	2	-1	110211529	110245420	-0.338371	0.325228
ENSG00000180758	80045	GPR157	1	-1	9100305	9129170	-0.514723	0.325228
ENSG00000076108	11176	BAZ2A	12	-1	56595596	56636816	-0.354105	0.326155
ENSG00000080845	22839	DLGAP4	20	1	36306336	36528637	-0.423342	0.326196
ENSG00000140859	3801	KIFC3	16	-1	57758217	57863053	-0.462541	0.326517
ENSG00000134853	5156	PDGFRA	4	1	54229097	54298247	0.320843	0.326635
ENSG00000134824	9415	FADS2	11	1	61792980	61867354	0.32433	0.326662
ENSG00000205937	10921	RNPS1	16	-1	2253116	2268412	-0.210492	0.326662
ENSG00000214026	6150	MRPL23	11	1	1947278	1984522	-0.404644	0.326662
ENSG00000127824	7277	TUBA4A	2	-1	219249711	219278170	-0.354407	0.327232
ENSG00000136950	81873	ARPC5L	9	1	124862130	124877733	-0.218268	0.327503
ENSG00000010165	51603	METTL13	1	1	171781664	171814023	0.246098	0.327691
ENSG00000031003	51306	FAM13B	5	-1	137937960	138051961	0.272903	0.327691
ENSG00000100288	1120	CHKB	22	-1	50578949	50601455	-0.245598	0.327691
ENSG00000111676	1822	ATN1	12	1	6924463	6942321	-0.383228	0.327691
ENSG00000112312	51053	GMNN	6	1	24774931	24786099	-0.273398	0.327691
ENSG00000114268	5210	PFKFB4	3	-1	48517684	48562015	-0.283257	0.327691
ENSG00000129484	10038	PARP2	14	1	20343582	20357905	0.194811	0.327691
ENSG00000132470	3691	ITGB4	17	1	75721328	75757818	-0.81304	0.327691
ENSG00000134108	55207	ARL8B	3	1	5122220	5180912	0.383595	0.327691
ENSG00000135698	10200	MPHOSPH6	16	-1	82147798	82170226	0.3084	0.327691
ENSG00000152133	253635	GPATCH11	2	1	37084451	37099244	0.283264	0.327691
ENSG00000152661	2697	GJA1	6	1	121435577	121449727	0.499819	0.327691
ENSG00000169203	NA	NPIPB12	16	-1	29483642	29505999	-1.10365	0.327691
ENSG00000176396	163126	EID2	19	-1	39538705	39540333	0.324916	0.327691
ENSG00000179588	161882	ZFPM1	16	1	88453317	88537016	-0.643946	0.327691
ENSG00000179941	79738	BBS10	12	-1	76344474	76348442	0.407034	0.327691
ENSG00000182985	23705	CADM1	11	-1	115169218	115504957	0.235269	0.327691
ENSG00000184517	162239	ZFP1	16	1	75148492	75172236	0.375822	0.327691
ENSG00000188687	57835	SLC4A5	2	-1	74216242	74343414	-0.49466	0.327691
ENSG00000241399	9936	CD302	2	-1	159768630	159798255	0.727408	0.327691
ENSG00000272655	NA	POLR2J4	7	-1	44013562	44019170	-0.727874	0.327691
ENSG00000156858	78994	PRR14	16	1	30650717	30656440	-0.376806	0.328477
ENSG00000069667	6095	RORA	15	-1	60488284	61229319	0.392439	0.32856
ENSG00000075142	6717	SRI	7	-1	88205118	88226993	0.286906	0.32856
ENSG00000084112	54434	SSH1	12	-1	108778192	108857590	-0.198423	0.32856
ENSG00000092847	26523	AGO1	1	1	35869808	35930528	-0.173704	0.32856
ENSG00000104497	64089	SNX16	8	-1	81799581	81842866	0.519919	0.32856
ENSG00000113569	9631	NUP155	5	-1	37288137	37371181	0.287604	0.32856
ENSG00000125454	60386	SLC25A19	17	-1	75272981	75289510	-0.318458	0.32856
ENSG00000131269	22	ABCB7	X	-1	75051554	75156732	0.221508	0.32856
ENSG00000134539	3824	KLRD1	12	1	10226058	10329600	-0.365877	0.32856
ENSG00000136068	2317	FLNB	3	1	58008400	58172251	-0.303875	0.32856
ENSG00000137700	2542	SLC37A4	11	-1	119024114	119030906	-0.440855	0.32856
ENSG00000140848	221184	CPNE2	16	1	57092537	57148367	0.255264	0.32856
ENSG00000155827	56254	RNF20	9	1	101533851	101563344	0.206704	0.32856
ENSG00000168309	11170	FAM107A	3	-1	58564117	58627610	-0.318274	0.32856
ENSG00000180251	389015	SLC9A4	2	1	102473303	102533972	-0.483439	0.32856
ENSG00000180917	55783	CMTR2	16	-1	71281389	71289715	0.465947	0.32856
ENSG00000186566	23131	GPATCH8	17	-1	44395284	44503430	-0.259247	0.32856
ENSG00000188747	10811	NOXA1	9	1	137423350	137434406	-0.373547	0.32856
ENSG00000197061	8364	HIST1H4C	6	1	26103876	26104310	0.272759	0.32856
ENSG00000184465	253769	WDR27	6	-1	169457212	169702067	0.364391	0.328561
ENSG00000101444	191	AHCY	20	-1	34280268	34311802	0.240438	0.328668
ENSG00000126246	79713	IGFLR1	19	-1	35738801	35742453	-0.546408	0.328691
ENSG00000104299	55756	INTS9	8	-1	28767661	28890242	-0.305329	0.329424
ENSG00000179862	163732	CITED4	1	-1	40861051	40862366	-0.332266	0.329424
ENSG00000068438	24140	FTSJ1	X	1	48476021	48486364	0.234676	0.329876
ENSG00000147874	54801	HAUS6	9	-1	19053143	19103119	0.31649	0.329876
ENSG00000168214	3516	RBPJ	4	1	26163455	26435131	0.460082	0.329876
ENSG00000220842	NA	RPL21P16	10	-1	120354701	120355183	-3.44068	0.329876
ENSG00000177084	5426	POLE	12	-1	132623753	132687365	-0.325016	0.330494
ENSG00000266953	NA		19	1	34396315	34409364	-0.709247	0.330494
ENSG00000021762	114879	OSBPL5	11	-1	3087116	3166739	-0.321364	0.331013
ENSG00000071889	60343	FAM3A	X	-1	154506159	154516242	-0.230457	0.331013
ENSG00000087087	51593	SRRT	7	1	100875111	100888664	-0.223481	0.331013
ENSG00000107672	54780	NSMCE4A	10	-1	121957088	121975217	0.233835	0.331013
ENSG00000114316	7375	USP4	3	-1	49277831	49340712	-0.246098	0.331013
ENSG00000122679	10268	RAMP3	7	1	45157791	45186302	0.428338	0.331013
ENSG00000127418	53834	FGFRL1	4	1	1009936	1026897	-0.531622	0.331013
ENSG00000130312	64981	MRPL34	19	1	17292609	17306843	-0.386783	0.331013
ENSG00000131061	84905	ZNF341	20	1	33731657	33792269	-0.461951	0.331013
ENSG00000131080	60401	EDA2R	X	-1	66595637	66639298	0.528238	0.331013
ENSG00000133574	55303	GIMAP4	7	1	150567277	150573955	0.246957	0.331013
ENSG00000135912	9654	TTLL4	2	1	218710845	218755416	-0.456594	0.331013
ENSG00000141698	115024	NT5C3B	17	-1	41825181	41836263	-0.201042	0.331013
ENSG00000142687	79932	KIAA0319L	1	-1	35433490	35557950	-0.222529	0.331013
ENSG00000143952	51542	VPS54	2	-1	63892146	64019072	0.288806	0.331013
ENSG00000151617	1909	EDNRA	4	1	147480917	147544954	0.245814	0.331013
ENSG00000157873	8764	TNFRSF14	1	1	2555639	2565382	-0.425931	0.331013
ENSG00000159251	70	ACTC1	15	-1	34788095	34795726	1.24236	0.331013
ENSG00000165669	63877	FAM204A	10	-1	118297930	118342328	0.243749	0.331013
ENSG00000168283	648	BMI1	10	1	22321211	22331484	0.593129	0.331013
ENSG00000169213	5865	RAB3B	1	-1	51907956	51990764	-0.458628	0.331013
ENSG00000170162	245806	VGLL2	6	1	117265558	117273565	-0.335057	0.331013
ENSG00000171867	5621	PRNP	20	1	4686236	4701590	0.278527	0.331013
ENSG00000172889	51162	EGFL7	9	1	136658856	136672678	-0.354507	0.331013
ENSG00000174353	378108	STAG3L3	7	-1	72969696	73005922	-0.259796	0.331013
ENSG00000176244	414149	ACBD7	10	-1	15077523	15088776	-0.75383	0.331013
ENSG00000177200	80205	CHD9	16	1	53055033	53329150	0.236733	0.331013
ENSG00000179604	23580	CDC42EP4	17	-1	73283624	73312175	-0.333738	0.331013
ENSG00000184898	375287	RBM43	2	-1	151247940	151261879	0.365732	0.331013
ENSG00000188153	1287	COL4A5	X	1	108439844	108697545	-0.239384	0.331013
ENSG00000214176	440456	PLEKHM1P1	17	-1	64779259	64837154	-0.397714	0.331013
ENSG00000221930	NA	FAM45BP	X	1	130494965	130496588	0.39142	0.331013
ENSG00000243716	440345	NPIPB5	16	1	22479121	22536521	-0.461566	0.331013
ENSG00000261992	57459	GATAD2B	CHR_HSCHR1_1_CTG31	-1	153821956	153845579	-1.20049	0.331013
ENSG00000269313	79917	MAGIX	X	1	49162564	49168483	-0.453045	0.331013
ENSG00000275495	728554		CHR_HSCHR5_2_CTG5	1	177875522	177955274	0.340068	0.331013
ENSG00000092969	7042	TGFB2	1	1	218346235	218444619	0.407848	0.331807
ENSG00000050130	51528	JKAMP	14	1	59484443	59505410	0.341898	0.332229
ENSG00000095066	29911	HOOK2	19	-1	12763003	12872740	-0.460229	0.332229
ENSG00000101343	51340	CRNKL1	20	-1	20034368	20056046	0.218461	0.332229
ENSG00000109323	4126	MANBA	4	-1	102630770	102760994	0.310028	0.332229
ENSG00000112062	1432	MAPK14	6	1	36027677	36111236	0.222026	0.332229
ENSG00000112667	10591	DNPH1	6	-1	43225629	43229484	-0.28616	0.332229
ENSG00000121966	7852	CXCR4	2	-1	136114349	136118165	0.66211	0.332229
ENSG00000184575	11260	XPOT	12	1	64404350	64451127	0.277855	0.332229
ENSG00000198804	4512	MT-CO1	MT	1	5904	7445	-0.328799	0.332229
ENSG00000205339	10527	IPO7	11	1	9384622	9448126	0.259822	0.332229
ENSG00000282019	2821	GPI	CHR_HSCHR19_2_CTG3_1	1	34359480	34381539	-0.285172	0.332229
ENSG00000107862	8729	GBF1	10	1	102245532	102382899	-0.280931	0.332423
ENSG00000114520	8723	SNX4	3	-1	125446644	125520197	0.264536	0.332423
ENSG00000122574	644150	WIPF3	7	1	29806486	29917066	-0.515116	0.332423
ENSG00000131730	1160	CKMT2	5	1	81233285	81266397	-0.322975	0.332423
ENSG00000134215	10451	VAV3	1	-1	107571160	107965144	0.304928	0.332423
ENSG00000138495	10063	COX17	3	-1	119654513	119677454	-0.253448	0.332423
ENSG00000144895	83939	EIF2A	3	1	150546678	150584242	0.234282	0.332423
ENSG00000151006	339105	PRSS53	16	-1	31083425	31089628	-0.520318	0.332423
ENSG00000154174	9868	TOMM70	3	-1	100363431	100401398	0.291232	0.332423
ENSG00000155085	221264	AK9	6	-1	109492856	109691217	-0.29925	0.332423
ENSG00000189114	388552	BLOC1S3	19	1	45178745	45181801	-0.355358	0.332423
ENSG00000240682	57461	ISY1	3	-1	129127415	129161293	-0.186698	0.332423
ENSG00000173852	23333	DPY19L1	7	-1	34928876	35038271	0.367617	0.332537
ENSG00000130529	54795	TRPM4	19	1	49157741	49211836	-0.27313	0.332735
ENSG00000164323	57587	CFAP97	4	-1	185159665	185209504	0.259584	0.332735
ENSG00000176022	126792	B3GALT6	1	1	1232226	1235041	0.283623	0.332735
ENSG00000211584	55652	SLC48A1	12	1	47753916	47782753	-0.326448	0.333119
ENSG00000198707	80184	CEP290	12	-1	88049014	88142216	0.446333	0.33312
ENSG00000175414	285598	ARL10	5	1	176365468	176401865	-0.398504	0.333187
ENSG00000085449	57590	WDFY1	2	-1	223855716	223945387	0.234705	0.333276
ENSG00000106052	8887	TAX1BP1	7	1	27739331	27844564	0.232717	0.333276
ENSG00000128602	6608	SMO	7	1	129188872	129213545	-0.304706	0.333276
ENSG00000139793	10150	MBNL2	13	1	97221434	97394120	0.335937	0.333276
ENSG00000166483	7465	WEE1	11	1	9573681	9593457	0.281686	0.333276
ENSG00000188338	10991	SLC38A3	3	1	50205246	50221486	-0.827335	0.333279
ENSG00000019144	23187	PHLDB1	11	1	118606440	118658038	-0.278634	0.333281
ENSG00000009413	5980	REV3L	6	-1	111299028	111483715	0.303843	0.333304
ENSG00000133789	23075	SWAP70	11	1	9664077	9752991	0.227966	0.333304
ENSG00000119899	26503	SLC17A5	6	-1	73593379	73654155	0.283112	0.333475
ENSG00000163041	3020	H3F3A	1	1	226061851	226072001	0.27171	0.333475
ENSG00000131653	84231	TRAF7	16	1	2155698	2178129	-0.299789	0.333566
ENSG00000171368	11076	TPPP	5	-1	659862	693395	-0.439328	0.333566
ENSG00000153339	22878	TRAPPC8	18	-1	31829173	31953136	0.309028	0.334152
ENSG00000065183	10885	WDR3	1	1	117929720	117966542	0.199867	0.334599
ENSG00000125772	56261	GPCPD1	20	-1	5544404	5611026	0.371414	0.334599
ENSG00000135063	9413	FAM189A2	9	1	69324567	69392558	-0.289864	0.334599
ENSG00000085719	8895	CPNE3	8	1	86514427	86561498	0.249541	0.334914
ENSG00000090447	7023	TFAP4	16	-1	4257186	4273075	-0.357872	0.334914
ENSG00000101493	9658	ZNF516	18	-1	76358190	76495190	-0.232954	0.334914
ENSG00000112697	55754	TMEM30A	6	-1	75252924	75284968	0.366987	0.334914
ENSG00000117862	51060	TXNDC12	1	-1	52020131	52056171	0.246122	0.334914
ENSG00000119383	5524	PTPA	9	1	129110950	129148946	-0.223841	0.334914
ENSG00000119787	64225	ATL2	2	-1	38294880	38377285	0.283678	0.334914
ENSG00000128016	7538	ZFP36	19	1	39406813	39409412	-0.63278	0.334914
ENSG00000131378	23180	RFTN1	3	-1	16313574	16514026	-0.260597	0.334914
ENSG00000136021	55681	SCYL2	12	1	100267140	100341724	0.346568	0.334914
ENSG00000160051	55721	IQCC	1	1	32205661	32208687	-0.414917	0.334914
ENSG00000162383	6512	SLC1A7	1	-1	53087179	53142632	0.306902	0.334914
ENSG00000163818	54585	LZTFL1	3	-1	45823316	45916042	0.345624	0.334914
ENSG00000164683	23462	HEY1	8	-1	79764010	79767863	0.46183	0.334914
ENSG00000175489	126364	LRRC25	19	-1	18391144	18397617	-0.42164	0.334914
ENSG00000186665	284018	C17orf58	17	-1	67991101	67996431	0.386419	0.334914
ENSG00000213949	3672	ITGA1	5	1	52787896	52959210	0.352547	0.334914
ENSG00000273936	8764	TNFRSF14	CHR_HSCHR1_1_CTG3	1	2555639	2565622	-0.417725	0.334914
ENSG00000013810	10460	TACC3	4	1	1721490	1745176	-0.453582	0.33504
ENSG00000120868	317	APAF1	12	1	98645141	98735433	0.320714	0.335126
ENSG00000133119	5983	RFC3	13	1	33818049	33966558	0.451175	0.335126
ENSG00000147155	10682	EBP	X	1	48521158	48528716	0.362093	0.335126
ENSG00000197603	65250	CPLANE1	5	-1	37106228	37249428	0.283219	0.335126
ENSG00000256235	85027	SMIM3	5	1	150777946	150796734	-0.324425	0.335235
ENSG00000168785	10098	TSPAN5	4	-1	98470367	98658629	0.502621	0.33527
ENSG00000244414	3078	CFHR1	1	1	196819757	196832189	1.07221	0.33527
ENSG00000196449	79693	YRDC	1	-1	37802944	37808185	0.37379	0.33548
ENSG00000001630	1595	CYP51A1	7	-1	92112151	92134803	0.390492	0.335514
ENSG00000047621	57102	C12orf4	12	-1	4487728	4538508	0.302176	0.335514
ENSG00000056586	54542	RC3H2	9	-1	122844556	122905341	0.254968	0.335514
ENSG00000106009	221927	BRAT1	7	-1	2537877	2555727	-0.288842	0.335514
ENSG00000106819	54829	ASPN	9	-1	92456205	92482506	0.865356	0.335514
ENSG00000111647	23074	UHRF1BP1L	12	-1	100028455	100142848	0.386483	0.335514
ENSG00000158545	124245	ZC3H18	16	1	88570381	88631966	-0.250005	0.335514
ENSG00000169957	79724	ZNF768	16	-1	30524001	30526821	-0.262699	0.335514
ENSG00000170325	56980	PRDM10	11	-1	129899706	130002835	-0.341896	0.335514
ENSG00000178821	339456	TMEM52	1	-1	1917590	1919273	-0.473107	0.335514
ENSG00000115286	374291	NDUFS7	19	1	1383527	1395589	-0.229927	0.335562
ENSG00000132341	5901	RAN	12	1	130871879	130877678	0.210176	0.335562
ENSG00000107147	57582	KCNT1	9	1	135702185	135795508	-0.631551	0.335571
ENSG00000105699	51599	LSR	19	1	35248330	35267964	-0.467267	0.33627
ENSG00000159692	1487	CTBP1	4	-1	1211448	1249953	-0.182412	0.336362
ENSG00000076344	8786	RGS11	16	-1	268301	275980	-0.775014	0.336374
ENSG00000078098	2191	FAP	2	-1	162170684	162245151	0.5483	0.336374
ENSG00000105185	9141	PDCD5	19	1	32581068	32587452	0.285083	0.336374
ENSG00000112902	9037	SEMA5A	5	-1	9035026	9546075	0.29535	0.336374
ENSG00000122696	92014	SLC25A51	9	-1	37879400	37904353	-0.224313	0.336374
ENSG00000136045	11137	PWP1	12	1	107685732	107713167	0.289901	0.336374
ENSG00000163636	9861	PSMD6	3	-1	64010549	64024010	0.203231	0.336374
ENSG00000166181	8539	API5	11	1	43311963	43344529	0.228644	0.336374
ENSG00000168061	29901	SAC3D1	11	1	65040901	65044828	-0.300505	0.336374
ENSG00000169375	25942	SIN3A	15	-1	75369379	75455842	-0.202329	0.336374
ENSG00000170265	8427	ZNF282	7	1	149195485	149226248	-0.230939	0.336374
ENSG00000171475	147179	WIPF2	17	1	40219304	40284136	-0.349963	0.336374
ENSG00000214706	7866	IFRD2	3	-1	50287732	50292918	-0.246926	0.336374
ENSG00000237984	11191	PTENP1	9	-1	33673504	33677499	0.335082	0.336374
ENSG00000158079	138639	PTPDC1	9	1	94030794	94109856	0.242327	0.336496
ENSG00000119537	2531	KDSR	18	-1	63327726	63367510	0.245446	0.337342
ENSG00000129084	5682	PSMA1	11	-1	14504874	14643635	0.258519	0.337342
ENSG00000136870	7743	ZNF189	9	1	101398873	101410660	0.195288	0.337342
ENSG00000171566	5356	PLRG1	4	-1	154535006	154550435	0.207641	0.337342
ENSG00000100099	89781	HPS4	22	-1	26443423	26483837	-0.255751	0.337698
ENSG00000103742	57722	IGDCC4	15	-1	65381464	65423072	-0.327842	0.337698
ENSG00000109906	7704	ZBTB16	11	1	114059593	114250676	-0.410601	0.337698
ENSG00000167232	7644	ZNF91	19	-1	23304991	23395560	0.595791	0.337698
ENSG00000198074	57016	AKR1B10	7	1	134527592	134541408	0.575242	0.337698
ENSG00000113441	4012	LNPEP	5	1	96935394	97037515	0.247656	0.337831
ENSG00000088256	2767	GNA11	19	1	3094410	3124004	-0.265228	0.338158
ENSG00000139618	675	BRCA2	13	1	32315474	32400266	-0.383348	0.338158
ENSG00000137962	9411	ARHGAP29	1	-1	94148988	94275068	0.302297	0.338391
ENSG00000129646	84074	QRICH2	17	-1	76274049	76307998	-0.40124	0.339093
ENSG00000173442	254102	EHBP1L1	11	1	65576038	65592650	-0.287272	0.339213
ENSG00000149262	92105	INTS4	11	-1	77878720	77994678	0.175487	0.339256
ENSG00000185684	347918	EP400P1	12	1	132084283	132131639	-0.289705	0.339256
ENSG00000137266	63027	SLC22A23	6	-1	3268962	3457022	-0.345829	0.339379
ENSG00000155189	55326	AGPAT5	8	1	6708357	6759666	0.306778	0.339379
ENSG00000187239	23048	FNBP1	9	-1	129887187	130043194	-0.288392	0.339379
ENSG00000138758	55752	2011-09-01	4	1	76949703	77040384	0.350701	0.339457
ENSG00000169967	10746	MAP3K2	2	-1	127298730	127388465	0.296995	0.339457
ENSG00000186625	11104	KATNA1	6	-1	149594873	149648972	0.304371	0.339457
ENSG00000188002	728613		5	-1	1598920	1634005	0.34479	0.339457
ENSG00000132196	51478	HSD17B7	1	1	162790702	162812817	-0.373347	0.340045
ENSG00000182670	7267	TTC3	21	1	37073226	37203112	0.224578	0.340163
ENSG00000070759	10420	TESK2	1	-1	45343883	45491166	-0.312161	0.34069
ENSG00000090905	27327	TNRC6A	16	1	24610209	24827632	-0.209628	0.34069
ENSG00000095002	4436	MSH2	2	1	47402969	47663146	0.292951	0.34069
ENSG00000107719	27143	PALD1	10	1	70478821	70568449	-0.279289	0.34069
ENSG00000119977	26123	TCTN3	10	-1	95663396	95694143	0.280431	0.34069
ENSG00000169299	55276	PGM2	4	1	37826633	37862937	0.348246	0.34069
ENSG00000179841	9495	AKAP5	14	1	64465499	64474503	0.51843	0.34069
ENSG00000108474	9487	PIGL	17	1	16217191	16351797	-0.450379	0.340709
ENSG00000167470	90007	MIDN	19	1	1248553	1259140	-0.495912	0.340709
ENSG00000183087	2621	GAS6	13	-1	113820549	113864067	-0.253858	0.340709
ENSG00000206530	55779	CFAP44	3	-1	113286947	113441610	0.388942	0.340709
ENSG00000249624	NA		21	1	33229901	33297160	0.821609	0.340709
ENSG00000129667	79651	RHBDF2	17	-1	76470891	76501790	-0.471097	0.340762
ENSG00000163950	7884	SLBP	4	-1	1692800	1712555	0.183163	0.340762
ENSG00000174579	55167	MSL2	3	-1	136148922	136197241	0.253491	0.340828
ENSG00000136848	153090	DAB2IP	9	1	121567057	121785530	-0.270867	0.340879
ENSG00000161048	222236	NAPEPLD	7	-1	103099776	103149560	0.22563	0.341184
ENSG00000143303	51093	RRNAD1	1	1	156728442	156736960	-0.219854	0.342106
ENSG00000180834	79929	MAP6D1	3	-1	183815876	183825594	-0.530817	0.342193
ENSG00000019549	6591	SNAI2	8	-1	48917604	48921740	0.478026	0.342516
ENSG00000082515	29093	MRPL22	5	1	154941070	154969411	-0.253222	0.342692
ENSG00000100243	1727	CYB5R3	22	-1	42617840	42649568	-0.275448	0.342692
ENSG00000100350	80020	FOXRED2	22	-1	36487190	36507101	-0.216679	0.342692
ENSG00000161405	22806	IKZF3	17	-1	39757715	39864188	-0.382488	0.342692
ENSG00000197150	11194	ABCB8	7	1	151028422	151047782	-0.308711	0.342692
ENSG00000123358	3164	NR4A1	12	1	52022832	52059507	-0.716061	0.343241
ENSG00000092929	201294	UNC13D	17	-1	75827225	75844717	-0.42449	0.343425
ENSG00000111860	387119	CEP85L	6	-1	118460772	118710075	0.310765	0.343425
ENSG00000125149	80262	C16orf70	16	1	67109958	67148539	-0.237636	0.343425
ENSG00000128578	57464	STRIP2	7	1	129434433	129488399	0.236558	0.343425
ENSG00000142459	115704	EVI5L	19	1	7830233	7864976	-0.273826	0.343425
ENSG00000151414	140609	NEK7	1	1	198156963	198322420	0.370701	0.343425
ENSG00000152433	284306	ZNF547	19	1	57363477	57379565	0.247806	0.343425
ENSG00000157833	150946	GAREM2	2	1	26173091	26189663	-0.4876	0.343425
ENSG00000174606	90806	ANGEL2	1	-1	212992182	213015826	0.186314	0.343425
ENSG00000185633	56901	NDUFA4L2	12	-1	57234903	57240715	-0.283435	0.343425
ENSG00000047932	57120	GOPC	6	-1	117560269	117602542	0.327729	0.343728
ENSG00000101017	958	CD40	20	1	46118272	46129863	-0.290747	0.343728
ENSG00000101040	23613	ZMYND8	20	-1	47209214	47356889	-0.311578	0.343728
ENSG00000119772	1788	DNMT3A	2	-1	25227855	25342590	-0.248	0.343728
ENSG00000134758	51444	RNF138	18	1	32091855	32131561	0.436803	0.343728
ENSG00000166452	56672	AKIP1	11	1	8911139	8920084	-0.220867	0.343728
ENSG00000168876	54851	ANKRD49	11	1	94493629	94499583	0.287651	0.343728
ENSG00000184347	6586	SLIT3	5	-1	168661733	169301129	-0.360164	0.343728
ENSG00000225151	388152	GOLGA2P7	15	-1	84199311	84230136	-0.275304	0.343728
ENSG00000249471	388569	ZNF324B	19	1	58451604	58457833	-0.410897	0.343728
ENSG00000263465	10929	SRSF8	11	1	95067197	95071224	0.237401	0.343728
ENSG00000003096	90293	KLHL13	X	-1	117897813	118117340	0.286324	0.344071
ENSG00000103257	8140	SLC7A5	16	-1	87830023	87869488	-0.361216	0.344071
ENSG00000120885	1191	CLU	8	-1	27596917	27615031	-0.478477	0.344071
ENSG00000179912	22864	R3HDM2	12	-1	57253762	57431005	-0.263332	0.344071
ENSG00000116857	252839	TMEM9	1	-1	201134772	201171574	0.349507	0.344248
ENSG00000143416	8991	SELENBP1	1	-1	151364302	151372733	-0.333177	0.344248
ENSG00000151276	9223	MAGI1	3	-1	65353525	66038834	-0.252041	0.344319
ENSG00000168002	5436	POLR2G	11	1	62761544	62766710	0.19607	0.344319
ENSG00000173726	9804	TOMM20	1	-1	235109336	235128936	0.262696	0.344319
ENSG00000176700	54581	SCAND2P	15	1	84631451	84647478	-0.307854	0.344319
ENSG00000178971	80169	CTC1	17	-1	8224821	8248095	-0.318202	0.344319
ENSG00000282956	9223	MAGI1	CHR_HG2235_PATCH	-1	65353525	66038834	-0.252041	0.344319
ENSG00000119778	54454	ATAD2B	2	-1	23748664	23927114	0.236808	0.344645
ENSG00000141576	114804	RNF157	17	-1	76142453	76240373	-0.594249	0.34465
ENSG00000100632	2079	ERH	14	-1	69380123	69398627	0.213915	0.344708
ENSG00000272670	8447	DOC2B	CHR_HSCHR17_1_CTG1	-1	142789	180568	-0.716222	0.344708
ENSG00000105997	3200	HOXA3	7	-1	27106184	27152581	-0.372501	0.345186
ENSG00000180902	728294	D2HGDH	2	1	241734579	241768816	-0.236867	0.345186
ENSG00000091262	368	ABCC6	16	-1	16148928	16223522	-0.964902	0.345191
ENSG00000163714	23350	U2SURP	3	1	142964497	143060546	0.288046	0.345591
ENSG00000031691	55166	CENPQ	6	1	49463378	49493107	0.307435	0.345624
ENSG00000119689	1743	DLST	14	1	74881891	74903745	-0.201894	0.345624
ENSG00000129744	417	ART1	11	1	3645128	3664416	-0.34542	0.345624
ENSG00000142102	80162	PGGHG	11	1	289135	296107	-0.503694	0.345624
ENSG00000154473	9184	BUB3	10	1	123154277	123170467	0.29449	0.345624
ENSG00000185133	27124	INPP5J	22	1	31122731	31134696	-0.464152	0.345624
ENSG00000267680	7767	ZNF224	19	1	44094339	44109886	0.214647	0.345624
ENSG00000074660	8578	SCARF1	17	-1	1633858	1645747	-0.315973	0.345674
ENSG00000107954	9148	NEURL1	10	1	103493979	103592552	-0.474575	0.345674
ENSG00000276336	8578	SCARF1	CHR_HSCHR17_1_CTG2	-1	1633858	1645747	-0.315973	0.345674
ENSG00000101938	91851	CHRDL1	X	-1	110673856	110795819	0.487446	0.345716
ENSG00000115365	10314	LANCL1	2	-1	210431249	210477652	0.322948	0.345716
ENSG00000100647	9766	SUSD6	14	1	69611596	69715142	-0.252562	0.345838
ENSG00000126785	57381	RHOJ	14	1	63204114	63293219	-0.273565	0.345838
ENSG00000138606	90525	SHF	15	-1	45167214	45201175	-0.2841	0.345838
ENSG00000161558	55260	TMEM143	19	-1	48332356	48364237	-0.398874	0.345838
ENSG00000165716	138311	FAM69B	9	1	136712570	136724050	-0.435993	0.345838
ENSG00000179335	1198	CLK3	15	1	74598500	74645414	-0.183106	0.345838
ENSG00000196388	388324	INCA1	17	-1	4988130	4997610	-0.384316	0.345838
ENSG00000003393	57679	ALS2	2	-1	201700554	201781189	0.211906	0.345924
ENSG00000069329	55737	VPS35	16	-1	46656132	46689518	0.242906	0.345924
ENSG00000083535	10464	PIBF1	13	1	72782059	73016461	0.259093	0.345924
ENSG00000094841	139596	UPRT	X	1	75274085	75304600	0.289698	0.345924
ENSG00000103091	79726	WDR59	16	-1	74871367	75000173	-0.252519	0.345924
ENSG00000105738	23094	SIPA1L3	19	1	37907228	38208372	-0.328306	0.345924
ENSG00000120215	2315	MLANA	9	1	5890802	5910606	-0.573616	0.345924
ENSG00000121988	84083	ZRANB3	2	-1	135136916	135531236	0.281907	0.345924
ENSG00000130479	55201	MAP1S	19	1	17719242	17734516	-0.350783	0.345924
ENSG00000134308	10971	YWHAQ	2	-1	9583972	9631014	0.259434	0.345924
ENSG00000134987	134430	WDR36	5	1	111091716	111130502	0.241972	0.345924
ENSG00000139636	55716	LMBR1L	12	-1	49096551	49110900	-0.252294	0.345924
ENSG00000141580	56270	WDR45B	17	-1	82614562	82648553	0.184283	0.345924
ENSG00000145824	9547	CXCL14	5	-1	135570679	135579279	0.396885	0.345924
ENSG00000147894	203228	C9orf72	9	-1	27546545	27573866	0.40456	0.345924
ENSG00000148481	80013	MINDY3	10	-1	15778170	15860520	0.311896	0.345924
ENSG00000151327	283635	FAM177A1	14	1	35044907	35113130	0.284828	0.345924
ENSG00000165821	6297	SALL2	14	-1	21521081	21537216	-0.508183	0.345924
ENSG00000166704	80095	ZNF606	19	-1	57977053	58003349	0.219463	0.345924
ENSG00000167842	79003	MIS12	17	1	5486285	5490814	0.295682	0.345924
ENSG00000171953	91647	ATPAF2	17	-1	17977409	18039209	-0.24051	0.345924
ENSG00000171970	126295	ZNF57	19	1	2900898	2918476	0.384867	0.345924
ENSG00000174695	153339	TMEM167A	5	-1	83052846	83077863	0.403177	0.345924
ENSG00000175137	80851	SH3BP5L	1	-1	248810446	248826633	-0.177858	0.345924
ENSG00000177508	79191	IRX3	16	-1	54283304	54286763	-0.420111	0.345924
ENSG00000180447	2619	GAS1	9	-1	86944363	86947189	0.362243	0.345924
ENSG00000196296	487	ATP2A1	16	1	28878405	28904509	-0.70959	0.345924
ENSG00000259295	NA	CSPG4P12	15	1	85191438	85213905	-0.708756	0.345924
ENSG00000261115	100507421	TMEM178B	7	1	141074232	141480380	0.377335	0.345924
ENSG00000261732	NA		16	1	1632259	1686715	-0.510818	0.345924
ENSG00000281593	NA		7	1	30362400	30412502	0.640342	0.345924
ENSG00000114573	523	ATP6V1A	3	1	113747019	113812056	0.280136	0.346232
ENSG00000154309	84976	DISP1	1	1	222872271	223005995	0.240492	0.346239
ENSG00000083937	25978	CHMP2B	3	1	87227271	87255548	0.441648	0.346245
ENSG00000173598	11163	NUDT4	12	1	93377883	93408146	0.406966	0.346245
ENSG00000106483	6424	SFRP4	7	-1	37905932	38025695	0.900259	0.346652
ENSG00000122545	989	2007-09-01	7	1	35800932	35907105	0.236378	0.346654
ENSG00000115091	10096	ACTR3	2	1	113889960	113962596	0.20506	0.346677
ENSG00000172466	7572	ZNF24	18	-1	35332212	35345482	0.288404	0.346677
ENSG00000197608	284371	ZNF841	19	-1	52064466	52095765	0.440432	0.346677
ENSG00000204291	1306	COL15A1	9	1	98943179	99070792	0.233591	0.346677
ENSG00000254901	729991	BORCS8	19	-1	19176903	19192591	-0.282598	0.346677
ENSG00000012660	60481	ELOVL5	6	-1	53267398	53349179	0.306288	0.346712
ENSG00000129235	84817	TXNDC17	17	1	6640758	6644541	0.335824	0.346892
ENSG00000134107	8553	BHLHE40	3	1	4979116	4985323	0.323436	0.347072
ENSG00000114209	11235	PDCD10	3	-1	167683298	167734939	0.353711	0.347212
ENSG00000125414	4620	MYH2	17	-1	10521148	10549957	-0.561787	0.347212
ENSG00000198055	2870	GRK6	5	1	177403204	177442901	-0.231334	0.347212
ENSG00000072364	27125	AFF4	5	-1	132875379	132963634	0.218445	0.347421
ENSG00000169504	25932	CLIC4	1	1	24745357	24844324	0.377092	0.347421
ENSG00000114867	1981	EIF4G1	3	1	184314495	184335358	-0.240316	0.347444
ENSG00000142875	5567	PRKACB	1	1	84078062	84238498	0.289809	0.347444
ENSG00000145675	5295	PIK3R1	5	1	68215720	68301821	0.402294	0.347444
ENSG00000148655	83938	LRMDA	10	1	75431453	76560167	-0.332994	0.347444
ENSG00000155850	1836	SLC26A2	5	1	149960737	149993455	0.27511	0.347444
ENSG00000161664	92591	ASB16	17	1	44170447	44179083	-0.346336	0.347444
ENSG00000163637	166336	PRICKLE2	3	-1	64092242	64445476	0.949727	0.347444
ENSG00000178636	101929762		4	-1	119192773	119212644	-0.528989	0.347444
ENSG00000196814	89853	MVB12B	9	1	126326849	126507041	-0.269172	0.347444
ENSG00000205659	91750	LIN52	14	1	74084796	74201235	-0.324383	0.347444
ENSG00000166444	6764	ST5	11	-1	8693351	8910951	-0.232054	0.347724
ENSG00000235098	441869	ANKRD65	1	-1	1418420	1421769	-0.512468	0.347724
ENSG00000140463	585	BBS4	15	1	72686179	72738476	0.200345	0.348611
ENSG00000236539	NA	HNRNPA1P54	1	-1	179447602	179457315	-0.432038	0.34889
ENSG00000122550	55975	KLHL7	7	1	23105758	23177914	0.314915	0.349246
ENSG00000104866	284352	PPP1R37	19	1	45091396	45148077	-0.307128	0.349693
ENSG00000109736	10227	MFSD10	4	-1	2930561	2934859	-0.319441	0.349693
ENSG00000198952	23381	SMG5	1	-1	156249224	156282825	-0.248733	0.349693
ENSG00000139133	84920	ALG10	12	1	34022281	34029694	0.440347	0.349745
ENSG00000125459	55154	MSTO1	1	1	155610205	155614967	-0.342498	0.349837
ENSG00000038358	23644	EDC4	16	1	67873023	67884503	-0.209326	0.350127
ENSG00000107882	51684	SUFU	10	1	102503987	102633535	-0.2426	0.350127
ENSG00000126522	435	ASL	7	1	66075798	66093558	0.297116	0.350127
ENSG00000170653	11016	ATF7	12	-1	53507856	53626410	-0.28669	0.350127
ENSG00000183022	NA	TPM3P8	2	-1	230573167	230573809	-0.389024	0.350127
ENSG00000198862	26046	LTN1	21	-1	28928144	28992956	0.388673	0.350127
ENSG00000159166	3898	LAD1	1	-1	201373244	201399915	0.694499	0.350443
ENSG00000148337	25792	CIZ1	9	-1	128166064	128204383	-0.275043	0.350556
ENSG00000173114	54674	LRRN3	7	1	111091006	111125454	0.921257	0.350556
ENSG00000181588	399664	MEX3D	19	-1	1554669	1568058	0.372583	0.350556
ENSG00000185000	8694	DGAT1	8	-1	144314584	144326910	-0.233085	0.350556
ENSG00000218226	NA	TATDN2P2	6	-1	158609706	158621636	0.522878	0.350556
ENSG00000118508	10981	RAB32	6	1	146543693	146554965	0.42396	0.350565
ENSG00000153391	125476	INO80C	18	-1	35452230	35497991	-0.344019	0.350565
ENSG00000175467	9092	SART1	11	1	65961689	65979828	-0.244692	0.350565
ENSG00000080200	131544	CRYBG3	3	1	97822040	97944963	0.18698	0.351331
ENSG00000108622	3384	ICAM2	17	-1	64002594	64020634	-0.2727	0.351331
ENSG00000110723	23086	EXPH5	11	-1	108505431	108593738	-0.453904	0.351331
ENSG00000120370	92344	GORAB	1	1	170532129	170553446	0.455129	0.351331
ENSG00000132002	3337	DNAJB1	19	-1	14514770	14529770	-0.272519	0.351331
ENSG00000169188	27301	APEX2	X	1	55000357	55009057	0.493142	0.351331
ENSG00000175946	340359	KLHL38	8	-1	123645527	123652950	-0.563815	0.351331
ENSG00000120049	30819	KCNIP2	10	-1	101825974	101843920	-0.60051	0.351391
ENSG00000275714	8350	HIST1H3A	6	1	26020490	26020900	0.53288	0.351391
[truncated: 11,547 more rows]
