# Supplementary material for: Metabolic effects of bezafibrate in mitochondrial disease
Source: EMBO Mol Med. 2020 Feb 28;12(3):e11589. doi: 10.15252/emmm.201911589 (PMC7059007; doi:10.15252/emmm.201911589)
Supplement: Supplementary file 6 — Dataset EV4 [file EMMM-12-e11589-s006.xlsx]

## Sheet: Dataset EV4
Dataset EV4. Reactome Pathway Analysis RNA-seq analysis
Pathway identifier	Pathway name	#Entities found	#Entities total	Entities ratio	Entities pValue	Entities FDR	#Reactions found	#Reactions total	Reactions ratio	col1	Species identifier	Species name	Submitted entities found	Mapped entities	Found reaction identifiers
R-HSA-163358	PKA-mediated phosphorylation of key metabolic factors	3	7	0.000497902	0.000159674	0.0837188	3	5	0.000417223	-0.5679	9606	Homo sapiens	PFKFB1;PRKACA		R-HSA-163672;R-HSA-163676;R-HSA-163773
R-HSA-8868766	rRNA processing in the mitochondrion	5	40	0.00284515	0.00032683	0.0837188	1	6	0.000500668	-0.8932	9606	Homo sapiens	MT-ND4;MT-ND5;MT-CYB;MT-ND2;MT-ND1		R-HSA-6785722
R-HSA-6785470	tRNA processing in the mitochondrion	5	45	0.0032008	0.000555639	0.0837188	1	3	0.000250334	-0.8932	9606	Homo sapiens	MT-ND4;MT-ND5;MT-CYB;MT-ND2;MT-ND1		R-HSA-6785722
R-HSA-9010642	ROBO receptors bind AKAP5	3	11	0.000782417	0.00059375	0.0837188	4	7	0.000584112	-0.4489	9606	Homo sapiens	PRKACA		R-HSA-9010681;R-HSA-9010641;R-HSA-9010643;R-HSA-9010646
R-HSA-111933	Calmodulin induced events	4	42	0.00298741	0.00347492	0.237855	6	22	0.00183578	-0.430275	9606	Homo sapiens	GRK2;PRKACA		R-HSA-111970;R-HSA-111925;R-HSA-111924;R-HSA-8951727;R-HSA-111919;R-HSA-111966
R-HSA-111997	CaM pathway	4	42	0.00298741	0.00347492	0.237855	6	23	0.00191923	-0.430275	9606	Homo sapiens	GRK2;PRKACA		R-HSA-111970;R-HSA-111925;R-HSA-111924;R-HSA-8951727;R-HSA-111919;R-HSA-111966
R-HSA-8853659	RET signaling	4	43	0.00305854	0.00377548	0.237855	3	24	0.00200267	-0.5216	9606	Homo sapiens	PIK3R2;PRKACA		R-HSA-8854908;R-HSA-8855915;R-HSA-8854905
R-HSA-73980	RNA Polymerase III Transcription Termination	3	23	0.00163596	0.00477935	0.262836	1	2	0.000166889	-0.330433	9606	Homo sapiens	NFIX;SSB;NFIC		R-HSA-113454
R-HSA-111996	Ca-dependent events	4	47	0.00334305	0.00515365	0.262836	6	26	0.00216956	-0.430275	9606	Homo sapiens	GRK2;PRKACA		R-HSA-111970;R-HSA-111925;R-HSA-111924;R-HSA-8951727;R-HSA-111919;R-HSA-111966
R-HSA-1489509	DAG and IP3 signaling	4	52	0.0036987	0.00730419	0.333778	6	27	0.002253	-0.430275	9606	Homo sapiens	GRK2;PRKACA		R-HSA-111970;R-HSA-111925;R-HSA-111924;R-HSA-8951727;R-HSA-111919;R-HSA-111966
R-HSA-5621575	CD209 (DC-SIGN) signaling	3	29	0.00206274	0.00899362	0.333778	3	11	0.000917891	-0.441167	9606	Homo sapiens	EP300;PRKACA		R-HSA-5660660;R-HSA-5624473;R-HSA-5660666
R-HSA-5620924	Intraflagellar transport	4	56	0.00398321	0.00939771	0.333778	8	12	0.00100134	0.6057	9606	Homo sapiens	DYNC2H1;TTC30A;KIFAP3		R-HSA-5624949;R-HSA-5617825;R-HSA-5625424;R-HSA-5625426;R-HSA-5625421;R-HSA-5617820;R-HSA-5625416;R-HSA-5624952
R-HSA-73772	RNA Polymerase I Promoter Escape	3	30	0.00213386	0.00985239	0.333778	1	1	8.34446e-05	0.511767	9606	Homo sapiens	CDK7;TWISTNB;GTF2H1		R-HSA-73769
R-HSA-6799198	Complex I biogenesis	4	57	0.00405434	0.00997593	0.333778	6	13	0.00108478	-0.891075	9606	Homo sapiens	MT-ND4;MT-ND5;MT-ND2;MT-ND1		R-HSA-6799191;R-HSA-6799202;R-HSA-6799199;R-HSA-6799197;R-HSA-6799196;R-HSA-6799179
R-HSA-1912408	Pre-NOTCH Transcription and Translation	5	89	0.00633046	0.0101145	0.333778	21	28	0.00233645	-0.5936	9606	Homo sapiens	TNRC6C;NOTCH1;EP300		R-HSA-1912413;R-HSA-1912412;R-HSA-1606682;R-HSA-1912415;R-HSA-9017835;R-HSA-1912409;R-HSA-1912410;R-HSA-1912406;R-HSA-1912368;R-HSA-9604831;R-HSA-9604829;R-HSA-9604834;R-HSA-1912364;R-HSA-1912367;R-HSA-1912366;R-HSA-1912363;R-HSA-1912362;R-HSA-4395227;R-HSA-1606561;R-HSA-4395231;R-HSA-1912416
R-HSA-8939242	RUNX1 regulates transcription of genes involved in differentiation of keratinocytes	2	11	0.000782417	0.0114157	0.353887	2	8	0.000667557	0.5543	9606	Homo sapiens	SOCS4		R-HSA-8955822;R-HSA-8955893
R-HSA-73863	RNA Polymerase I Transcription Termination	3	33	0.00234725	0.0127073	0.368511	3	4	0.000333778	0.511767	9606	Homo sapiens	CDK7;TWISTNB;GTF2H1		R-HSA-74993;R-HSA-74992;R-HSA-74994
R-HSA-180024	DARPP-32 events	3	35	0.00248951	0.0148463	0.380846	6	11	0.000917891	-0.650067	9606	Homo sapiens	PDE4C;PRKACA		R-HSA-111925;R-HSA-177284;R-HSA-8951727;R-HSA-177275;R-HSA-180073;R-HSA-111962
R-HSA-8986944	Transcriptional Regulation by MECP2	5	100	0.00711288	0.0159719	0.380846	10	77	0.00642523	-0.58238	9606	Homo sapiens	TNRC6C;NCOR2;NOTCH1;PRKACA		R-HSA-8986937;R-HSA-9615570;R-HSA-9615554;R-HSA-9615571;R-HSA-8986939;R-HSA-9021183;R-HSA-9021182;R-HSA-9023345;R-HSA-9023346;R-HSA-9615501
R-HSA-113418	Formation of the Early Elongation Complex	3	37	0.00263177	0.0171767	0.380846	2	3	0.000250334	0.1331	9606	Homo sapiens	CDK7;GTF2H1;NELFA		R-HSA-113402;R-HSA-112383
R-HSA-167158	Formation of the HIV-1 Early Elongation Complex	3	37	0.00263177	0.0171767	0.380846	3	5	0.000417223	0.1331	9606	Homo sapiens	CDK7;GTF2H1;NELFA		R-HSA-167072;R-HSA-167478;R-HSA-167085
R-HSA-112043	PLC beta mediated events	4	70	0.00497902	0.0196544	0.380846	6	31	0.00258678	-0.430275	9606	Homo sapiens	GRK2;PRKACA		R-HSA-111970;R-HSA-111925;R-HSA-111924;R-HSA-8951727;R-HSA-111919;R-HSA-111966
R-HSA-9022692	Regulation of MECP2 expression and activity	3	39	0.00277402	0.0196997	0.380846	5	14	0.00116822	-0.5061	9606	Homo sapiens	TNRC6C;NCOR2;PRKACA		R-HSA-8986937;R-HSA-8986939;R-HSA-9021183;R-HSA-9021182;R-HSA-9615501
R-HSA-112040	G-protein mediated events	4	71	0.00505015	0.0205741	0.380846	6	40	0.00333778	-0.430275	9606	Homo sapiens	GRK2;PRKACA		R-HSA-111970;R-HSA-111925;R-HSA-111924;R-HSA-8951727;R-HSA-111919;R-HSA-111966
R-HSA-8941856	RUNX3 regulates NOTCH signaling	2	16	0.00113806	0.0230401	0.380846	5	7	0.000584112	-0.56125	9606	Homo sapiens	NOTCH1;EP300		R-HSA-1980047;R-HSA-8878243;R-HSA-4396347;R-HSA-8878237;R-HSA-8878220
R-HSA-9005891	Loss of function of MECP2 in Rett syndrome	2	16	0.00113806	0.0230401	0.380846	2	5	0.000417223	-0.5332	9606	Homo sapiens	NCOR2;PRKACA		R-HSA-9005561;R-HSA-9005585
R-HSA-9005895	Pervasive developmental disorders	2	16	0.00113806	0.0230401	0.380846	2	5	0.000417223	-0.5332	9606	Homo sapiens	NCOR2;PRKACA		R-HSA-9005561;R-HSA-9005585
R-HSA-111885	Opioid Signalling	5	111	0.0078953	0.0237446	0.380846	10	57	0.00475634	-0.5547	9606	Homo sapiens	GRK2;PDE4C;PRKACA		R-HSA-111970;R-HSA-111925;R-HSA-111924;R-HSA-177284;R-HSA-8951727;R-HSA-177275;R-HSA-180073;R-HSA-111962;R-HSA-111919;R-HSA-111966
R-HSA-1912422	Pre-NOTCH Expression and Processing	5	113	0.00803756	0.0253791	0.380846	31	38	0.00317089	-0.5936	9606	Homo sapiens	TNRC6C;NOTCH1;EP300		R-HSA-1912413;R-HSA-1912349;R-HSA-1912412;R-HSA-1606682;R-HSA-1912415;R-HSA-1912409;R-HSA-1912410;R-HSA-1912406;R-HSA-9604831;R-HSA-9604829;R-HSA-4395227;R-HSA-4395231;R-HSA-9017835;R-HSA-1912382;R-HSA-1912379;R-HSA-1912378;R-HSA-1912372;R-HSA-1912374;R-HSA-1912369;R-HSA-1912368;R-HSA-9604834;R-HSA-1912364;R-HSA-1912367;R-HSA-1912366;R-HSA-1912363;R-HSA-1912362;R-HSA-1606561;R-HSA-1912353;R-HSA-1…
R-HSA-442720	CREB1 phosphorylation through the activation of Adenylate Cyclase	2	17	0.00120919	0.0257669	0.380846	4	6	0.000500668	-0.4489	9606	Homo sapiens	PRKACA		R-HSA-111925;R-HSA-111924;R-HSA-8951727;R-HSA-111919
R-HSA-3899300	SUMOylation of transcription cofactors	3	44	0.00312967	0.0268543	0.380846	3	27	0.002253	0.145	9606	Homo sapiens	NCOR2;DAXX;EP300		R-HSA-3899291;R-HSA-3927886;R-HSA-4085992
R-HSA-611105	Respiratory electron transport	5	115	0.00817981	0.0270841	0.380846	8	19	0.00158545	-0.8932	9606	Homo sapiens	MT-ND4;MT-ND5;MT-CYB;MT-ND2;MT-ND1		R-HSA-6799191;R-HSA-163217;R-HSA-6799202;R-HSA-6799199;R-HSA-164651;R-HSA-6799197;R-HSA-6799196;R-HSA-6799179
R-HSA-8936459	RUNX1 regulates genes involved in megakaryocyte differentiation and platelet function	4	78	0.00554805	0.0277502	0.380846	12	33	0.00275367	-0.57095	9606	Homo sapiens	TNRC6C;KMT2D;KMT2B;EP300		R-HSA-8936616;R-HSA-8937016;R-HSA-8937097;R-HSA-8937050;R-HSA-8935740;R-HSA-8937037;R-HSA-8936621;R-HSA-8936481;R-HSA-8936979;R-HSA-8936995;R-HSA-8935731;R-HSA-8936628
R-HSA-1433559	Regulation of KIT signaling	2	18	0.00128032	0.0286177	0.380846	2	8	0.000667557	0.0527	9606	Homo sapiens	PRKACA;SOCS4		R-HSA-1433508;R-HSA-1470011
R-HSA-8963896	HDL assembly	2	18	0.00128032	0.0286177	0.380846	1	9	0.000751001	-0.4489	9606	Homo sapiens	PRKACA		R-HSA-5682101
R-HSA-749476	RNA Polymerase III Abortive And Retractive Initiation	3	46	0.00327193	0.0300545	0.380846	1	13	0.00108478	-0.330433	9606	Homo sapiens	NFIX;SSB;NFIC		R-HSA-113454
R-HSA-74158	RNA Polymerase III Transcription	3	46	0.00327193	0.0300545	0.380846	1	25	0.00208611	-0.330433	9606	Homo sapiens	NFIX;SSB;NFIC		R-HSA-113454
R-HSA-419408	Lysosphingolipid and LPA receptors	2	19	0.00135145	0.0315883	0.380846	1	3	0.000250334	-0.6495	9606	Homo sapiens	PLPPR2		R-HSA-6797630
R-HSA-975577	N-Glycan antennae elongation	2	19	0.00135145	0.0315883	0.380846	1	6	0.000500668	-0.4507	9606	Homo sapiens	MGAT4B		R-HSA-975903
R-HSA-5617833	Cilium Assembly	7	208	0.0147948	0.0332956	0.380846	25	50	0.00417223	0.280971	9606	Homo sapiens	DYNC2H1;TTC30A;PRKACA;KIFAP3;CEP97;PKD1		R-HSA-5625424;R-HSA-5625426;R-HSA-5617820;R-HSA-5623519;R-HSA-5623513;R-HSA-5617816;R-HSA-5625421;R-HSA-5625416;R-HSA-5626699;R-HSA-5624949;R-HSA-5626228;R-HSA-5620918;R-HSA-5626227;R-HSA-5620914;R-HSA-5620921;R-HSA-5626681;R-HSA-5624952;R-HSA-5638009;R-HSA-5623525;R-HSA-5623524;R-HSA-5623527;R-HSA-5623521;R-HSA-5617825;R-HSA-5626220;R-HSA-5626223
R-HSA-210744	Regulation of gene expression in late stage (branching morphogenesis) pancreatic bud precursor cells	2	20	0.00142258	0.0346748	0.380846	1	4	0.000333778	-0.56125	9606	Homo sapiens	NOTCH1;EP300		R-HSA-1980047
R-HSA-167200	Formation of HIV-1 elongation complex containing HIV-1 Tat	3	49	0.00348531	0.0352145	0.380846	4	5	0.000417223	0.1331	9606	Homo sapiens	CDK7;GTF2H1;NELFA		R-HSA-170706;R-HSA-170704;R-HSA-167191;R-HSA-167196
R-HSA-3214841	PKMTs methylate histone lysines	3	49	0.00348531	0.0352145	0.380846	6	22	0.00183578	-0.716133	9606	Homo sapiens	KMT2D;KMT2B;DOT1L		R-HSA-5637686;R-HSA-5649799;R-HSA-5649764;R-HSA-5159245;R-HSA-5244692;R-HSA-5649801
R-HSA-8854214	TBC/RABGAPs	3	49	0.00348531	0.0352145	0.380846	2	14	0.00116822	-0.563867	9606	Homo sapiens	ULK1;TBC1D10B;RAB11B		R-HSA-8854759;R-HSA-8854173
R-HSA-5358351	Signaling by Hedgehog	6	168	0.0119496	0.0370273	0.380846	13	82	0.00684246	-0.233683	9606	Homo sapiens	DYNC2H1;GRK2;ULK3;SYVN1;PRKACA		R-HSA-5610741;R-HSA-5633040;R-HSA-5610717;R-HSA-5610749;R-HSA-5635839;R-HSA-5362459;R-HSA-5610720;R-HSA-5632672;R-HSA-5635842;R-HSA-5632674;R-HSA-5362441;R-HSA-5610766;R-HSA-5362412
R-HSA-167152	Formation of HIV elongation complex in the absence of HIV Tat	3	50	0.00355644	0.0370296	0.380846	2	2	0.000166889	0.1331	9606	Homo sapiens	CDK7;GTF2H1;NELFA		R-HSA-167077;R-HSA-167084
R-HSA-73762	RNA Polymerase I Transcription Initiation	3	50	0.00355644	0.0370296	0.380846	3	6	0.000500668	0.511767	9606	Homo sapiens	CDK7;TWISTNB;GTF2H1		R-HSA-73865;R-HSA-73757;R-HSA-73758
R-HSA-512988	Interleukin-3, Interleukin-5 and GM-CSF signaling	3	50	0.00355644	0.0370296	0.380846	7	38	0.00317089	-0.546167	9606	Homo sapiens	RAPGEF1;PIK3R2;PRKACA		R-HSA-508247;R-HSA-879917;R-HSA-912734;R-HSA-913451;R-HSA-912629;R-HSA-914182;R-HSA-912627
R-HSA-1433557	Signaling by SCF-KIT	3	50	0.00355644	0.0370296	0.380846	6	36	0.00300401	-0.211433	9606	Homo sapiens	PIK3R2;PRKACA;SOCS4		R-HSA-1433508;R-HSA-1562641;R-HSA-205289;R-HSA-205262;R-HSA-1470011;R-HSA-1433514
R-HSA-167246	Tat-mediated elongation of the HIV-1 transcript	3	52	0.0036987	0.040801	0.380846	7	8	0.000667557	0.1331	9606	Homo sapiens	CDK7;GTF2H1;NELFA		R-HSA-170706;R-HSA-170704;R-HSA-167191;R-HSA-167192;R-HSA-167196;R-HSA-167181;R-HSA-167197
R-HSA-167169	HIV Transcription Elongation	3	52	0.0036987	0.040801	0.380846	12	15	0.00125167	0.1331	9606	Homo sapiens	CDK7;GTF2H1;NELFA		R-HSA-170706;R-HSA-167072;R-HSA-170704;R-HSA-167478;R-HSA-167191;R-HSA-167147;R-HSA-167192;R-HSA-167087;R-HSA-167196;R-HSA-167181;R-HSA-167197;R-HSA-167085
R-HSA-9007101	Rab regulation of trafficking	5	129	0.00917562	0.0410576	0.380846	5	35	0.00292056	-0.5338	9606	Homo sapiens	DENND4B;ULK1;TRAPPC9;TBC1D10B;RAB11B		R-HSA-8854759;R-HSA-8877475;R-HSA-8876446;R-HSA-8854173;R-HSA-8876188
R-HSA-163615	PKA activation	2	22	0.00156483	0.0411798	0.380846	2	3	0.000250334	-0.4489	9606	Homo sapiens	PRKACA		R-HSA-111925;R-HSA-8951727
R-HSA-164378	PKA activation in glucagon signalling	2	23	0.00163596	0.0445907	0.380846	1	2	0.000166889	-0.4489	9606	Homo sapiens	PRKACA		R-HSA-111925
R-HSA-6804760	Regulation of TP53 Activity through Methylation	2	23	0.00163596	0.0445907	0.380846	5	12	0.00100134	-0.58825	9606	Homo sapiens	L3MBTL1;EP300		R-HSA-6804229;R-HSA-6804242;R-HSA-3222116;R-HSA-6804383;R-HSA-6804379
R-HSA-912631	Regulation of signaling by CBL	2	24	0.00170709	0.0481023	0.380846	4	7	0.000584112	-0.5948	9606	Homo sapiens	RAPGEF1;PIK3R2		R-HSA-879917;R-HSA-912734;R-HSA-912629;R-HSA-912627
R-HSA-392517	Rap1 signalling	2	24	0.00170709	0.0481023	0.380846	1	7	0.000584112	-0.4489	9606	Homo sapiens	PRKACA		R-HSA-913996
R-HSA-6781823	Formation of TC-NER Pre-Incision Complex	3	56	0.00398321	0.0489003	0.380846	7	7	0.000584112	0.1824	9606	Homo sapiens	CDK7;EP300;GTF2H1		R-HSA-6782069;R-HSA-6782004;R-HSA-6781840;R-HSA-6781824;R-HSA-6781867;R-HSA-6781818;R-HSA-6781833
R-HSA-2122947	NOTCH1 Intracellular Domain Regulates Transcription	3	56	0.00398321	0.0489003	0.380846	15	16	0.00133511	-0.58	9606	Homo sapiens	NCOR2;NOTCH1;EP300		R-HSA-4396371;R-HSA-1980078;R-HSA-1980047;R-HSA-1912396;R-HSA-1852623;R-HSA-1912393;R-HSA-1912394;R-HSA-4396347;R-HSA-4396379;R-HSA-1912388;R-HSA-1912391;R-HSA-1912385;R-HSA-1980067;R-HSA-4396382;R-HSA-1980065
R-HSA-452723	Transcriptional regulation of pluripotent stem cells	3	57	0.00405434	0.051039	0.380846	29	35	0.00292056	-0.5869	9606	Homo sapiens	NANOG;SF1		R-HSA-2972975;R-HSA-480515;R-HSA-2972965;R-HSA-452750;R-HSA-2972964;R-HSA-2972967;R-HSA-480204;R-HSA-2972966;R-HSA-2972960;R-HSA-2972962;R-HSA-480470;R-HSA-452894;R-HSA-452958;R-HSA-452701;R-HSA-2972977;R-HSA-2972979;R-HSA-2972978;R-HSA-6800120;R-HSA-452838;R-HSA-452515;R-HSA-480685;R-HSA-452392;R-HSA-1112609;R-HSA-2972956;R-HSA-452338;R-HSA-2972952;R-HSA-2972949;R-HSA-2972948;R-HSA-480509
R-HSA-111931	PKA-mediated phosphorylation of CREB	2	25	0.00177822	0.051711	0.380846	4	6	0.000500668	-0.4489	9606	Homo sapiens	PRKACA		R-HSA-111925;R-HSA-111924;R-HSA-8951727;R-HSA-111919
R-HSA-72163	mRNA Splicing - Major Pathway	6	185	0.0131588	0.0542712	0.380846	8	9	0.000751001	-0.357533	9606	Homo sapiens	SRRM2;SF3A2;PCBP1;SNRPE;CHERP;SF1		R-HSA-72160;R-HSA-72130;R-HSA-156661;R-HSA-72139;R-HSA-72107;R-HSA-72124;R-HSA-72143;R-HSA-72127
R-HSA-9013695	NOTCH4 Intracellular Domain Regulates Transcription	2	26	0.00184935	0.0554133	0.380846	1	9	0.000751001	-0.56125	9606	Homo sapiens	NOTCH1;EP300		R-HSA-9604664
R-HSA-1852241	Organelle biogenesis and maintenance	9	335	0.0238282	0.0571342	0.380846	30	86	0.00717623	0.0816111	9606	Homo sapiens	DYNC2H1;CRTC2;TTC30A;PRKACA;KIFAP3;CEP97;PKD1;HCFC1		R-HSA-5625424;R-HSA-5625426;R-HSA-5617820;R-HSA-5623519;R-HSA-5623513;R-HSA-5617816;R-HSA-5625421;R-HSA-1368140;R-HSA-2466367;R-HSA-5625416;R-HSA-5626699;R-HSA-5624949;R-HSA-5626228;R-HSA-1592250;R-HSA-5620918;R-HSA-1592252;R-HSA-5626227;R-HSA-5620914;R-HSA-5620921;R-HSA-5626681;R-HSA-5624952;R-HSA-5638009;R-HSA-5623525;R-HSA-1592232;R-HSA-5623524;R-HSA-5623527;R-HSA-5623521;R-HSA-5617825;R-HSA-5…
R-HSA-163685	Integration of energy metabolism	5	143	0.0101714	0.0587157	0.380846	15	65	0.0054239	-0.32952	9606	Homo sapiens	PFKFB1;ARL2BP;PRKACA		R-HSA-163750;R-HSA-381644;R-HSA-400015;R-HSA-399978;R-HSA-5672027;R-HSA-381707;R-HSA-5250209;R-HSA-5250210;R-HSA-381713;R-HSA-111925;R-HSA-265682;R-HSA-5250217;R-HSA-163672;R-HSA-163676;R-HSA-163773
R-HSA-163200	Respiratory electron transport, ATP synthesis by chemiosmotic coupling, and heat production by uncoupling proteins.	5	146	0.0103848	0.0629858	0.380846	8	29	0.00241989	-0.8932	9606	Homo sapiens	MT-ND4;MT-ND5;MT-CYB;MT-ND2;MT-ND1		R-HSA-6799191;R-HSA-163217;R-HSA-6799202;R-HSA-6799199;R-HSA-164651;R-HSA-6799197;R-HSA-6799196;R-HSA-6799179
R-HSA-112382	Formation of RNA Pol II elongation complex	3	63	0.00448112	0.0647975	0.380846	2	2	0.000166889	0.1331	9606	Homo sapiens	CDK7;GTF2H1;NELFA		R-HSA-112379;R-HSA-112381
R-HSA-73777	RNA Polymerase I Chain Elongation	3	63	0.00448112	0.0647975	0.380846	1	1	8.34446e-05	0.511767	9606	Homo sapiens	CDK7;TWISTNB;GTF2H1		R-HSA-74986
R-HSA-422356	Regulation of insulin secretion	4	104	0.0073974	0.0660839	0.380846	10	37	0.00308745	-0.210425	9606	Homo sapiens	ARL2BP;PRKACA		R-HSA-5250209;R-HSA-5250210;R-HSA-381713;R-HSA-265682;R-HSA-381644;R-HSA-400015;R-HSA-5250217;R-HSA-399978;R-HSA-5672027;R-HSA-381707
R-HSA-77075	RNA Pol II CTD phosphorylation and interaction with CE	2	29	0.00206274	0.0670484	0.380846	5	5	0.000417223	0.48645	9606	Homo sapiens	CDK7;GTF2H1		R-HSA-77073;R-HSA-113430;R-HSA-77069;R-HSA-77068;R-HSA-77071
R-HSA-167160	RNA Pol II CTD phosphorylation and interaction with CE during HIV infection	2	29	0.00206274	0.0670484	0.380846	5	5	0.000417223	0.48645	9606	Homo sapiens	CDK7;GTF2H1		R-HSA-167153;R-HSA-167111;R-HSA-167098;R-HSA-167128;R-HSA-167133
R-HSA-72172	mRNA Splicing	6	196	0.0139412	0.0676491	0.380846	13	14	0.00116822	-0.357533	9606	Homo sapiens	SRRM2;SF3A2;PCBP1;SNRPE;CHERP;SF1		R-HSA-72160;R-HSA-72130;R-HSA-75079;R-HSA-75081;R-HSA-75080;R-HSA-72139;R-HSA-72107;R-HSA-75083;R-HSA-75082;R-HSA-72143;R-HSA-156661;R-HSA-72124;R-HSA-72127
R-HSA-9036866	Expression and Processing of Neurotrophins	1	5	0.000355644	0.069994	0.380846	1	5	0.000417223	-2.2453	9606	Homo sapiens	PCSK5		R-HSA-187020
R-HSA-167060	NGF processing	1	5	0.000355644	0.069994	0.380846	1	5	0.000417223	-2.2453	9606	Homo sapiens	PCSK5		R-HSA-187020
R-HSA-3295583	TRP channels	2	30	0.00213386	0.0710918	0.380846	1	2	0.000166889	-0.4092	9606	Homo sapiens	TRPV1		R-HSA-3295579
R-HSA-8963898	Plasma lipoprotein assembly	2	30	0.00213386	0.0710918	0.380846	1	19	0.00158545	-0.4489	9606	Homo sapiens	PRKACA		R-HSA-5682101
R-HSA-6782210	Gap-filling DNA repair synthesis and ligation in TC-NER	3	66	0.0046945	0.0722514	0.380846	2	2	0.000166889	0.1824	9606	Homo sapiens	CDK7;EP300;GTF2H1		R-HSA-6782227;R-HSA-6782208
R-HSA-75955	RNA Polymerase II Transcription Elongation	3	66	0.0046945	0.0722514	0.380846	7	8	0.000667557	0.1331	9606	Homo sapiens	CDK7;GTF2H1;NELFA		R-HSA-112385;R-HSA-113412;R-HSA-112379;R-HSA-113402;R-HSA-112381;R-HSA-112396;R-HSA-112383
R-HSA-381340	Transcriptional regulation of white adipocyte differentiation	4	108	0.00768191	0.0736052	0.380846	12	18	0.001502	-0.52535	9606	Homo sapiens	NCOR2;MED25;EP300		R-HSA-1183058;R-HSA-560472;R-HSA-560473;R-HSA-560491;R-HSA-560493;R-HSA-560510;R-HSA-381309;R-HSA-1183003;R-HSA-560498;R-HSA-1183032;R-HSA-560517;R-HSA-381290
R-HSA-201722	Formation of the beta-catenin:TCF transactivating complex	3	67	0.00476563	0.0748179	0.380846	4	13	0.00108478	-0.707667	9606	Homo sapiens	KMT2D;EP300;BCL9L		R-HSA-201712;R-HSA-3322427;R-HSA-3364026;R-HSA-3364014
R-HSA-2644603	Signaling by NOTCH1 in Cancer	3	68	0.00483676	0.0774245	0.380846	39	39	0.00325434	-0.58	9606	Homo sapiens	NCOR2;NOTCH1;EP300		R-HSA-2769000;R-HSA-2220964;R-HSA-2769007;R-HSA-2220967;R-HSA-2220966;R-HSA-2220971;R-HSA-2768993;R-HSA-2768999;R-HSA-2666278;R-HSA-2220976;R-HSA-2220979;R-HSA-2220978;R-HSA-2220981;R-HSA-2220982;R-HSA-2220985;R-HSA-2769008;R-HSA-2220988;R-HSA-2769015;R-HSA-2900748;R-HSA-2691211;R-HSA-2900747;R-HSA-2691214;R-HSA-2660815;R-HSA-2730752;R-HSA-2737728;R-HSA-4396393;R-HSA-4396392;R-HSA-2900743;R-HSA-4…
R-HSA-2894858	Signaling by NOTCH1 HD+PEST Domain Mutants in Cancer	3	68	0.00483676	0.0774245	0.380846	21	21	0.00175234	-0.58	9606	Homo sapiens	NCOR2;NOTCH1;EP300		R-HSA-2900748;R-HSA-2220964;R-HSA-2220967;R-HSA-2220966;R-HSA-2900747;R-HSA-2220971;R-HSA-4396393;R-HSA-4396392;R-HSA-2900743;R-HSA-4396402;R-HSA-2220976;R-HSA-2900765;R-HSA-4396401;R-HSA-2220979;R-HSA-2220981;R-HSA-2220982;R-HSA-2220985;R-HSA-2900756;R-HSA-2220957;R-HSA-2220988;R-HSA-2769015
R-HSA-2644602	Signaling by NOTCH1 PEST Domain Mutants in Cancer	3	68	0.00483676	0.0774245	0.380846	21	21	0.00175234	-0.58	9606	Homo sapiens	NCOR2;NOTCH1;EP300		R-HSA-2769000;R-HSA-2220964;R-HSA-2769007;R-HSA-2220967;R-HSA-2220966;R-HSA-2220971;R-HSA-4396393;R-HSA-4396392;R-HSA-2768993;R-HSA-2768999;R-HSA-4396402;R-HSA-2220944;R-HSA-4396401;R-HSA-2220979;R-HSA-2220981;R-HSA-2220982;R-HSA-2220985;R-HSA-2769008;R-HSA-2220957;R-HSA-2220988;R-HSA-2769015
R-HSA-2894862	Constitutive Signaling by NOTCH1 HD+PEST Domain Mutants	3	68	0.00483676	0.0774245	0.380846	21	21	0.00175234	-0.58	9606	Homo sapiens	NCOR2;NOTCH1;EP300		R-HSA-2900748;R-HSA-2220964;R-HSA-2220967;R-HSA-2220966;R-HSA-2900747;R-HSA-2220971;R-HSA-4396393;R-HSA-4396392;R-HSA-2900743;R-HSA-4396402;R-HSA-2220976;R-HSA-2900765;R-HSA-4396401;R-HSA-2220979;R-HSA-2220981;R-HSA-2220982;R-HSA-2220985;R-HSA-2900756;R-HSA-2220957;R-HSA-2220988;R-HSA-2769015
R-HSA-2644606	Constitutive Signaling by NOTCH1 PEST Domain Mutants	3	68	0.00483676	0.0774245	0.380846	21	21	0.00175234	-0.58	9606	Homo sapiens	NCOR2;NOTCH1;EP300		R-HSA-2769000;R-HSA-2220964;R-HSA-2769007;R-HSA-2220967;R-HSA-2220966;R-HSA-2220971;R-HSA-4396393;R-HSA-4396392;R-HSA-2768993;R-HSA-2768999;R-HSA-4396402;R-HSA-2220944;R-HSA-4396401;R-HSA-2220979;R-HSA-2220981;R-HSA-2220982;R-HSA-2220985;R-HSA-2769008;R-HSA-2220957;R-HSA-2220988;R-HSA-2769015
R-HSA-6782135	Dual incision in TC-NER	3	68	0.00483676	0.0774245	0.380846	6	6	0.000500668	0.1824	9606	Homo sapiens	CDK7;EP300;GTF2H1		R-HSA-6782211;R-HSA-6782131;R-HSA-6782224;R-HSA-6782141;R-HSA-6782204;R-HSA-6782138
R-HSA-9022699	MECP2 regulates neuronal receptors and channels	2	32	0.00227612	0.0794077	0.380846	2	26	0.00216956	-0.6968	9606	Homo sapiens	NOTCH1		R-HSA-9023345;R-HSA-9023346
R-HSA-1660499	Synthesis of PIPs at the plasma membrane	3	69	0.00490789	0.0800705	0.380846	9	33	0.00275367	-0.2554	9606	Homo sapiens	MTMR2;PIK3R2;PIP5K1C		R-HSA-6809975;R-HSA-1676109;R-HSA-1675773;R-HSA-6809793;R-HSA-1676145;R-HSA-1676048;R-HSA-1676082;R-HSA-6809785;R-HSA-6809944
R-HSA-2644605	FBXW7 Mutants and NOTCH1 in Cancer	1	6	0.000426773	0.0833965	0.380846	1	1	8.34446e-05	-0.6968	9606	Homo sapiens	NOTCH1		R-HSA-2220978
R-HSA-5083630	Defective LFNG causes SCDO3	1	6	0.000426773	0.0833965	0.380846	1	1	8.34446e-05	-0.6968	9606	Homo sapiens	NOTCH1		R-HSA-5096538
R-HSA-2644607	Loss of Function of FBXW7 in Cancer and NOTCH1 Signaling	1	6	0.000426773	0.0833965	0.380846	1	1	8.34446e-05	-0.6968	9606	Homo sapiens	NOTCH1		R-HSA-2220978
R-HSA-445095	Interaction between L1 and Ankyrins	2	33	0.00234725	0.083674	0.380846	2	4	0.000333778	-0.71825	9606	Homo sapiens	SPTBN5;SCN4A		R-HSA-392751;R-HSA-373739
R-HSA-8878171	Transcriptional regulation by RUNX1	7	261	0.0185646	0.0877692	0.380846	28	132	0.0110147	-0.0934714	9606	Homo sapiens	TNRC6C;KMT2D;CDK7;KMT2B;EP300;SOCS4		R-HSA-8938440;R-HSA-8937097;R-HSA-8938507;R-HSA-8937037;R-HSA-8936068;R-HSA-8956568;R-HSA-8937050;R-HSA-8936979;R-HSA-8935766;R-HSA-8936616;R-HSA-8935785;R-HSA-8936621;R-HSA-8878050;R-HSA-8937134;R-HSA-8955822;R-HSA-8936481;R-HSA-8936995;R-HSA-8878056;R-HSA-8935864;R-HSA-8937016;R-HSA-8939129;R-HSA-8935930;R-HSA-8936058;R-HSA-8935740;R-HSA-8935731;R-HSA-8936628;R-HSA-8955893;R-HSA-8938487
R-HSA-72086	mRNA Capping	2	35	0.00248951	0.092409	0.380846	9	11	0.000917891	0.48645	9606	Homo sapiens	CDK7;GTF2H1		R-HSA-77073;R-HSA-77090;R-HSA-77077;R-HSA-77078;R-HSA-77081;R-HSA-77083;R-HSA-77069;R-HSA-77085;R-HSA-77068
R-HSA-9022535	Loss of phosphorylation of MECP2 at T308	1	7	0.000497902	0.0966067	0.380846	1	1	8.34446e-05	-0.4489	9606	Homo sapiens	PRKACA		R-HSA-9005561
R-HSA-426496	Post-transcriptional silencing by small RNAs	1	7	0.000497902	0.0966067	0.380846	2	3	0.000250334	-0.4519	9606	Homo sapiens	TNRC6C		R-HSA-426522;R-HSA-426489
R-HSA-8849474	PTK6 Activates STAT3	1	7	0.000497902	0.0966067	0.380846	4	9	0.000751001	-0.9578	9606	Homo sapiens	STAP2		R-HSA-8848087;R-HSA-8848023;R-HSA-8848077;R-HSA-8848124
R-HSA-3134973	LRR FLII-interacting protein 1 (LRRFIP1) activates type I IFN production	1	7	0.000497902	0.0966067	0.380846	1	5	0.000417223	-0.4257	9606	Homo sapiens	EP300		R-HSA-3134883
R-HSA-186763	Downstream signal transduction	2	36	0.00256064	0.0968721	0.380846	3	16	0.00133511	-0.5948	9606	Homo sapiens	RAPGEF1;PIK3R2		R-HSA-382052;R-HSA-186800;R-HSA-186780
R-HSA-9013508	NOTCH3 Intracellular Domain Regulates Transcription	2	36	0.00256064	0.0968721	0.380846	3	22	0.00183578	-0.56125	9606	Homo sapiens	NOTCH1;EP300		R-HSA-9021451;R-HSA-9021450;R-HSA-9016751
R-HSA-2672351	Stimuli-sensing channels	4	120	0.00853546	0.0986195	0.380846	3	24	0.00200267	-0.6586	9606	Homo sapiens	WNK2;TRPV1;TPCN1		R-HSA-2682349;R-HSA-2685505;R-HSA-3295579
R-HSA-2660826	Constitutive Signaling by NOTCH1 t(7;9)(NOTCH1:M1580_K2555) Translocation Mutant	1	8	0.000569031	0.109627	0.380846	5	5	0.000417223	-0.6968	9606	Homo sapiens	NOTCH1		R-HSA-2660815;R-HSA-2660816;R-HSA-2660819;R-HSA-2666278;R-HSA-2660822
R-HSA-2660825	Signaling by NOTCH1 t(7;9)(NOTCH1:M1580_K2555) Translocation Mutant	1	8	0.000569031	0.109627	0.380846	5	5	0.000417223	-0.6968	9606	Homo sapiens	NOTCH1		R-HSA-2660815;R-HSA-2660816;R-HSA-2660819;R-HSA-2666278;R-HSA-2660822
R-HSA-9022537	Loss of MECP2 binding ability to the NCoR/SMRT complex	1	8	0.000569031	0.109627	0.380846	1	1	8.34446e-05	-0.6175	9606	Homo sapiens	NCOR2		R-HSA-9005585
R-HSA-9033500	TYSND1 cleaves peroxisomal proteins	1	8	0.000569031	0.109627	0.380846	1	7	0.000584112	0.38	9606	Homo sapiens	AGPS		R-HSA-9033506
R-HSA-4420097	VEGFA-VEGFR2 Pathway	4	125	0.0088911	0.110072	0.380846	8	77	0.00642523	-0.5216	9606	Homo sapiens	PIK3R2;PRKACA		R-HSA-5218813;R-HSA-5357479;R-HSA-5218823;R-HSA-5218854;R-HSA-5218821;R-HSA-5218805;R-HSA-5218852;R-HSA-5218819
R-HSA-427413	NoRC negatively regulates rRNA expression	3	80	0.00569031	0.111623	0.380846	1	7	0.000584112	0.511767	9606	Homo sapiens	CDK7;TWISTNB;GTF2H1		R-HSA-427366
R-HSA-167172	Transcription of the HIV genome	3	81	0.00576143	0.114698	0.380846	44	47	0.0039219	0.1331	9606	Homo sapiens	CDK7;GTF2H1;NELFA		R-HSA-167111;R-HSA-167115;R-HSA-167113;R-HSA-167118;R-HSA-167181;R-HSA-167117;R-HSA-170706;R-HSA-170704;R-HSA-167121;R-HSA-167191;R-HSA-167130;R-HSA-167128;R-HSA-167192;R-HSA-167134;R-HSA-167196;R-HSA-167133;R-HSA-167197;R-HSA-9613490;R-HSA-167459;R-HSA-167072;R-HSA-167136;R-HSA-167076;R-HSA-167077;R-HSA-9613498;R-HSA-167147;R-HSA-167150;R-HSA-167087;R-HSA-167468;R-HSA-167148;R-HSA-167084;R-HSA-1…
R-HSA-163359	Glucagon signaling in metabolic regulation	2	40	0.00284515	0.115299	0.380846	1	6	0.000500668	-0.4489	9606	Homo sapiens	PRKACA		R-HSA-111925
R-HSA-1980143	Signaling by NOTCH1	3	83	0.00590369	0.120944	0.380846	34	37	0.00308745	-0.58	9606	Homo sapiens	NCOR2;NOTCH1;EP300		R-HSA-157632;R-HSA-1980122;R-HSA-1980123;R-HSA-1980118;R-HSA-1980112;R-HSA-373706;R-HSA-4396371;R-HSA-1980047;R-HSA-1912396;R-HSA-1980044;R-HSA-1852623;R-HSA-1980109;R-HSA-1912398;R-HSA-1912393;R-HSA-1980042;R-HSA-1912394;R-HSA-1980041;R-HSA-4396379;R-HSA-1980039;R-HSA-1912388;R-HSA-1912391;R-HSA-1912385;R-HSA-4396382;R-HSA-1912386;R-HSA-157926;R-HSA-157353;R-HSA-1980078;R-HSA-1980074;R-HSA-19801…
R-HSA-73854	RNA Polymerase I Promoter Clearance	3	83	0.00590369	0.120944	0.380846	4	9	0.000751001	0.511767	9606	Homo sapiens	CDK7;TWISTNB;GTF2H1		R-HSA-73865;R-HSA-73769;R-HSA-73757;R-HSA-73758
R-HSA-8951671	RUNX3 regulates YAP1-mediated transcription	1	9	0.000640159	0.122461	0.380846	3	3	0.000250334	-0.7082	9606	Homo sapiens	TEAD3		R-HSA-8951676;R-HSA-8951695;R-HSA-1989766
R-HSA-350864	Regulation of thyroid hormone activity	1	9	0.000640159	0.122461	0.380846	1	2	0.000166889	0.6385	9606	Homo sapiens	DIO2		R-HSA-209772
R-HSA-163767	PP2A-mediated dephosphorylation of key metabolic factors	1	9	0.000640159	0.122461	0.380846	1	4	0.000333778	-0.8059	9606	Homo sapiens	PFKFB1		R-HSA-163750
R-HSA-433137	Sodium-coupled sulphate, di- and tri-carboxylate transporters	1	9	0.000640159	0.122461	0.380846	1	5	0.000417223	-0.7137	9606	Homo sapiens	SLC13A4		R-HSA-433099
R-HSA-159763	Transport of gamma-carboxylated protein precursors from the endoplasmic reticulum to the Golgi apparatus	1	9	0.000640159	0.122461	0.380846	1	9	0.000751001	0.6038	9606	Homo sapiens	PROS1		R-HSA-159729
R-HSA-163560	Triglyceride catabolism	2	42	0.00298741	0.124823	0.380846	2	17	0.00141856	-0.4489	9606	Homo sapiens	PRKACA		R-HSA-163418;R-HSA-163416
R-HSA-72306	tRNA processing	5	182	0.0129454	0.127135	0.380846	1	54	0.00450601	-0.8932	9606	Homo sapiens	MT-ND4;MT-ND5;MT-CYB;MT-ND2;MT-ND1		R-HSA-6785722
R-HSA-6781827	Transcription-Coupled Nucleotide Excision Repair (TC-NER)	3	85	0.00604595	0.127313	0.380846	16	16	0.00133511	0.1824	9606	Homo sapiens	CDK7;EP300;GTF2H1		R-HSA-6782211;R-HSA-6782208;R-HSA-6781824;R-HSA-6781867;R-HSA-6781833;R-HSA-6782069;R-HSA-6782004;R-HSA-6782131;R-HSA-6782227;R-HSA-6782224;R-HSA-6781840;R-HSA-6782141;R-HSA-6782204;R-HSA-6782138;R-HSA-6782234;R-HSA-6781818
R-HSA-194138	Signaling by VEGF	4	134	0.00953126	0.132092	0.380846	8	83	0.0069259	-0.5216	9606	Homo sapiens	PIK3R2;PRKACA		R-HSA-5218813;R-HSA-5357479;R-HSA-5218823;R-HSA-5218854;R-HSA-5218821;R-HSA-5218805;R-HSA-5218852;R-HSA-5218819
R-HSA-3769402	Deactivation of the beta-catenin transactivating complex	2	44	0.00312967	0.134527	0.380846	1	14	0.00116822	-0.84865	9606	Homo sapiens	KMT2D;BCL9L		R-HSA-3364042
R-HSA-2892245	POU5F1 (OCT4), SOX2, NANOG repress genes related to differentiation	1	10	0.000711288	0.135111	0.380846	7	7	0.000584112	-0.6939	9606	Homo sapiens	NANOG		R-HSA-2972952;R-HSA-2972965;R-HSA-2972949;R-HSA-2972948;R-HSA-2972966;R-HSA-2972977;R-HSA-2972979
R-HSA-1912399	Pre-NOTCH Processing in the Endoplasmic Reticulum	1	10	0.000711288	0.135111	0.380846	2	2	0.000166889	-0.6968	9606	Homo sapiens	NOTCH1		R-HSA-1912349;R-HSA-1912353
R-HSA-114516	Disinhibition of SNARE formation	1	10	0.000711288	0.135111	0.380846	2	2	0.000166889	-0.4489	9606	Homo sapiens	PRKACA		R-HSA-114683;R-HSA-114684
R-HSA-111367	SLBP independent Processing of Histone Pre-mRNAs	1	10	0.000711288	0.135111	0.380846	2	2	0.000166889	0.6486	9606	Homo sapiens	SNRPE		R-HSA-111437;R-HSA-111438
R-HSA-159782	Removal of aminoterminal propeptides from gamma-carboxylated proteins	1	10	0.000711288	0.135111	0.380846	1	9	0.000751001	0.6038	9606	Homo sapiens	PROS1		R-HSA-159773
R-HSA-674695	RNA Polymerase II Pre-transcription Events	3	88	0.00625934	0.137084	0.380846	12	17	0.00141856	0.1331	9606	Homo sapiens	CDK7;GTF2H1;NELFA		R-HSA-113409;R-HSA-75856;R-HSA-75891;R-HSA-113411;R-HSA-113429;R-HSA-112437;R-HSA-113413;R-HSA-75862;R-HSA-113414;R-HSA-112392;R-HSA-112395;R-HSA-73946
R-HSA-8875878	MET promotes cell motility	2	45	0.0032008	0.139441	0.380846	3	12	0.00100134	-0.62515	9606	Homo sapiens	LAMA5;RAPGEF1		R-HSA-8875558;R-HSA-8875568;R-HSA-8874079
R-HSA-73864	RNA Polymerase I Transcription	3	89	0.00633046	0.140397	0.380846	8	14	0.00116822	0.511767	9606	Homo sapiens	CDK7;TWISTNB;GTF2H1		R-HSA-74993;R-HSA-74992;R-HSA-74994;R-HSA-73865;R-HSA-73769;R-HSA-74986;R-HSA-73757;R-HSA-73758
R-HSA-6796648	TP53 Regulates Transcription of DNA Repair Genes	3	89	0.00633046	0.140397	0.380846	3	17	0.00141856	0.1331	9606	Homo sapiens	CDK7;GTF2H1;NELFA		R-HSA-6797606;R-HSA-6797616;R-HSA-6797712
R-HSA-5250941	Negative epigenetic regulation of rRNA expression	3	89	0.00633046	0.140397	0.380846	1	12	0.00100134	0.511767	9606	Homo sapiens	CDK7;TWISTNB;GTF2H1		R-HSA-427366
R-HSA-975576	N-glycan antennae elongation in the medial/trans-Golgi	2	46	0.00327193	0.144394	0.380846	1	14	0.00116822	-0.4507	9606	Homo sapiens	MGAT4B		R-HSA-975903
R-HSA-212165	Epigenetic regulation of gene expression	4	139	0.00988691	0.145052	0.380846	4	34	0.00283712	0.2774	9606	Homo sapiens	CDK7;TWISTNB;EP300;GTF2H1		R-HSA-427366;R-HSA-5250930;R-HSA-5250947;R-HSA-5250938
R-HSA-77588	SLBP Dependent Processing of Replication-Dependent Histone Pre-mRNAs	1	11	0.000782417	0.14758	0.380846	2	3	0.000250334	0.6486	9606	Homo sapiens	SNRPE		R-HSA-77585;R-HSA-77586
R-HSA-5250958	Toxicity of botulinum toxin type B (BoNT/B)	1	11	0.000782417	0.14758	0.380846	3	5	0.000417223	-1.0595	9606	Homo sapiens	SYT2		R-HSA-5244402;R-HSA-5244404;R-HSA-5244397
R-HSA-419812	Calcitonin-like ligand receptors	1	11	0.000782417	0.14758	0.380846	2	4	0.000333778	0.4294	9606	Homo sapiens	CALCRL		R-HSA-420214;R-HSA-420127
R-HSA-442380	Zinc influx into cells by the SLC39 gene family	1	11	0.000782417	0.14758	0.380846	1	6	0.000500668	0.4604	9606	Homo sapiens	SLC39A6		R-HSA-442317
R-HSA-5696395	Formation of Incision Complex in GG-NER	2	47	0.00334305	0.149383	0.380846	8	10	0.000834446	0.48645	9606	Homo sapiens	CDK7;GTF2H1		R-HSA-6790487;R-HSA-6790454;R-HSA-5690996;R-HSA-5689861;R-HSA-5689317;R-HSA-5696670;R-HSA-5690991;R-HSA-5691000
R-HSA-73779	RNA Polymerase II Transcription Pre-Initiation And Promoter Opening	2	47	0.00334305	0.149383	0.380846	1	5	0.000417223	0.48645	9606	Homo sapiens	CDK7;GTF2H1		R-HSA-109639
R-HSA-9006925	Intracellular signaling by second messengers	8	361	0.0256775	0.156777	0.380846	35	113	0.00942924	-0.4753	9606	Homo sapiens	RPTOR;TNRC6C;GRK2;PIK3R2;PIP5K1C;PRKACA		R-HSA-8944457;R-HSA-8944650;R-HSA-8944522;R-HSA-2318752;R-HSA-8948621;R-HSA-8948623;R-HSA-8944706;R-HSA-8948612;R-HSA-8944454;R-HSA-8948569;R-HSA-8944538;R-HSA-111966;R-HSA-8944599;R-HSA-111970;R-HSA-8948651;R-HSA-8944684;R-HSA-8948524;R-HSA-8945709;R-HSA-8951727;R-HSA-8948641;R-HSA-8944483;R-HSA-1676082;R-HSA-111919;R-HSA-8948582;R-HSA-8948583;R-HSA-114542;R-HSA-8944632;R-HSA-8948536;R-HSA-89445…
R-HSA-8876198	RAB GEFs exchange GTP for GDP on RABs	3	94	0.00668611	0.157354	0.380846	3	21	0.00175234	-0.569533	9606	Homo sapiens	DENND4B;ULK1;TRAPPC9		R-HSA-8877475;R-HSA-8876446;R-HSA-8876188
R-HSA-381676	Glucagon-like Peptide-1 (GLP1) regulates insulin secretion	2	49	0.00348531	0.159462	0.380846	3	11	0.000917891	-0.4489	9606	Homo sapiens	PRKACA		R-HSA-381713;R-HSA-381644;R-HSA-381707
R-HSA-2179392	EGFR Transactivation by Gastrin	1	12	0.000853546	0.159869	0.380846	2	6	0.000500668	-0.4489	9606	Homo sapiens	PRKACA		R-HSA-2179413;R-HSA-400015
R-HSA-8866907	Activation of the TFAP2 (AP-2) family of transcription factors	1	12	0.000853546	0.159869	0.380846	1	4	0.000333778	-0.4257	9606	Homo sapiens	EP300		R-HSA-8864307
R-HSA-450520	HuR (ELAVL1) binds and stabilizes mRNA	1	12	0.000853546	0.159869	0.380846	1	7	0.000584112	-0.4489	9606	Homo sapiens	PRKACA		R-HSA-450550
R-HSA-8953854	Metabolism of RNA	15	782	0.0556227	0.16628	0.380846	35	187	0.0156041	-0.456347	9606	Homo sapiens	SRRM2;MT-ND4;SF3A2;MT-ND5;GTF2H1;MT-ND2;MT-ND1;CHERP;CDK7;PCBP1;CNOT3;SNRPE;PRKACA;MT-CYB;SF1		R-HSA-72130;R-HSA-429955;R-HSA-75079;R-HSA-75081;R-HSA-75080;R-HSA-72139;R-HSA-75083;R-HSA-75082;R-HSA-77069;R-HSA-111437;R-HSA-77068;R-HSA-72143;R-HSA-111438;R-HSA-77073;R-HSA-77585;R-HSA-191763;R-HSA-77586;R-HSA-77077;R-HSA-191830;R-HSA-77078;R-HSA-77081;R-HSA-77083;R-HSA-77085;R-HSA-6785722;R-HSA-72160;R-HSA-77090;R-HSA-72103;R-HSA-191786;R-HSA-72107;R-HSA-191784;R-HSA-191790;R-HSA-450550;R-HS…
R-HSA-72203	Processing of Capped Intron-Containing Pre-mRNA	6	256	0.018209	0.170301	0.380846	14	32	0.00267023	-0.357533	9606	Homo sapiens	SRRM2;SF3A2;PCBP1;SNRPE;CHERP;SF1		R-HSA-72160;R-HSA-72130;R-HSA-72103;R-HSA-75079;R-HSA-75081;R-HSA-75080;R-HSA-72139;R-HSA-72107;R-HSA-75083;R-HSA-75082;R-HSA-72143;R-HSA-156661;R-HSA-72124;R-HSA-72127
R-HSA-174824	Plasma lipoprotein assembly, remodeling, and clearance	3	98	0.00697062	0.17135	0.380846	2	84	0.00700935	-1.0477	9606	Homo sapiens	PRKACA;PCSK5		R-HSA-5682101;R-HSA-6784676
R-HSA-199991	Membrane Trafficking	13	665	0.0473007	0.171379	0.380846	45	218	0.0181909	-0.449431	9606	Homo sapiens	SPTBN5;SYT2;DENND4B;COPB1;TRAPPC9;EPN1;RAB11B;GRK2;GJA5;ULK1;PIP5K1C;KIFAP3;TBC1D10B		R-HSA-8868230;R-HSA-6811427;R-HSA-5694418;R-HSA-6811426;R-HSA-6809006;R-HSA-8868236;R-HSA-6809003;R-HSA-6809011;R-HSA-6809010;R-HSA-2316347;R-HSA-190682;R-HSA-8876446;R-HSA-8854173;R-HSA-8866268;R-HSA-8876188;R-HSA-8871194;R-HSA-8871193;R-HSA-5694409;R-HSA-8868071;R-HSA-8866279;R-HSA-8863463;R-HSA-8854759;R-HSA-6807877;R-HSA-8866275;R-HSA-6807875;R-HSA-8877475;R-HSA-8868066;R-HSA-6807872;R-HSA-88…
R-HSA-350054	Notch-HLH transcription pathway	1	13	0.000924675	0.171982	0.380846	1	1	8.34446e-05	-0.6968	9606	Homo sapiens	NOTCH1		R-HSA-212356
R-HSA-198203	PI3K/AKT activation	1	13	0.000924675	0.171982	0.380846	2	5	0.000417223	-0.7397	9606	Homo sapiens	PIK3R2		R-HSA-198315;R-HSA-198266
R-HSA-8875555	MET activates RAP1 and RAC1	1	13	0.000924675	0.171982	0.380846	2	5	0.000417223	-0.4499	9606	Homo sapiens	RAPGEF1		R-HSA-8875558;R-HSA-8875568
R-HSA-8934903	Receptor Mediated Mitophagy	1	13	0.000924675	0.171982	0.380846	2	7	0.000584112	-0.7312	9606	Homo sapiens	ULK1		R-HSA-8948136;R-HSA-8948146
R-HSA-2022923	Dermatan sulfate biosynthesis	1	13	0.000924675	0.171982	0.380846	1	4	0.000333778	0.7784	9606	Homo sapiens	DSEL		R-HSA-2022052
R-HSA-157118	Signaling by NOTCH	6	257	0.0182801	0.172394	0.380846	71	152	0.0126836	-0.597583	9606	Homo sapiens	TNRC6C;NCOR2;NOTCH1;EP300		R-HSA-1912349;R-HSA-1606682;R-HSA-9021451;R-HSA-9021450;R-HSA-2976551;R-HSA-4396371;R-HSA-1980047;R-HSA-1980044;R-HSA-1980042;R-HSA-1980041;R-HSA-4396379;R-HSA-4395227;R-HSA-1980039;R-HSA-4395231;R-HSA-4396382;R-HSA-2976563;R-HSA-1912382;R-HSA-9016751;R-HSA-1912379;R-HSA-1912378;R-HSA-1912372;R-HSA-9604664;R-HSA-1912374;R-HSA-157353;R-HSA-1912369;R-HSA-1912368;R-HSA-1980078;R-HSA-1912364;R-HSA-19…
R-HSA-4839726	Chromatin organization	6	257	0.0182801	0.172394	0.380846	9	84	0.00700935	-0.659667	9606	Homo sapiens	NCOR2;KMT2D;KMT2B;DOT1L;EP300;HCFC1		R-HSA-5637686;R-HSA-3777129;R-HSA-5649799;R-HSA-5649764;R-HSA-5159245;R-HSA-5244692;R-HSA-3662335;R-HSA-5649801;R-HSA-3321805
R-HSA-3247509	Chromatin modifying enzymes	6	257	0.0182801	0.172394	0.380846	9	84	0.00700935	-0.659667	9606	Homo sapiens	NCOR2;KMT2D;KMT2B;DOT1L;EP300;HCFC1		R-HSA-5637686;R-HSA-3777129;R-HSA-5649799;R-HSA-5649764;R-HSA-5159245;R-HSA-5244692;R-HSA-3662335;R-HSA-5649801;R-HSA-3321805
R-HSA-167162	RNA Polymerase II HIV Promoter Escape	2	52	0.0036987	0.174804	0.380846	9	9	0.000751001	0.48645	9606	Homo sapiens	CDK7;GTF2H1		R-HSA-167474;R-HSA-9613490;R-HSA-167136;R-HSA-167121;R-HSA-9613498;R-HSA-167115;R-HSA-167113;R-HSA-167468;R-HSA-167117
R-HSA-167161	HIV Transcription Initiation	2	52	0.0036987	0.174804	0.380846	4	4	0.000333778	0.48645	9606	Homo sapiens	CDK7;GTF2H1		R-HSA-167477;R-HSA-167130;R-HSA-167134;R-HSA-167118
R-HSA-75953	RNA Polymerase II Transcription Initiation	2	52	0.0036987	0.174804	0.380846	3	3	0.000250334	0.48645	9606	Homo sapiens	CDK7;GTF2H1		R-HSA-75861;R-HSA-75864;R-HSA-75866
R-HSA-432040	Vasopressin regulates renal water homeostasis via Aquaporins	2	52	0.0036987	0.174804	0.380846	3	15	0.00125167	-0.4489	9606	Homo sapiens	PRKACA		R-HSA-111925;R-HSA-8951727;R-HSA-432232
R-HSA-73776	RNA Polymerase II Promoter Escape	2	53	0.00376983	0.17997	0.380846	7	7	0.000584112	0.48645	9606	Homo sapiens	CDK7;GTF2H1		R-HSA-75873;R-HSA-111264;R-HSA-76576;R-HSA-9613494;R-HSA-75850;R-HSA-9613497;R-HSA-75869
R-HSA-1483248	Synthesis of PIPs at the ER membrane	1	14	0.000995803	0.183922	0.380846	3	5	0.000417223	0.4284	9606	Homo sapiens	MTMR2		R-HSA-6809764;R-HSA-6809778;R-HSA-6809777
R-HSA-75896	Plasmalogen biosynthesis	1	14	0.000995803	0.183922	0.380846	2	4	0.000333778	0.38	9606	Homo sapiens	AGPS		R-HSA-75879;R-HSA-390427
R-HSA-391908	Prostanoid ligand receptors	1	14	0.000995803	0.183922	0.380846	1	8	0.000667557	0.9127	9606	Homo sapiens	PTGFR		R-HSA-416929
R-HSA-76042	RNA Polymerase II Transcription Initiation And Promoter Clearance	2	55	0.00391208	0.19037	0.380846	11	11	0.000917891	0.48645	9606	Homo sapiens	CDK7;GTF2H1		R-HSA-75873;R-HSA-111264;R-HSA-76576;R-HSA-75861;R-HSA-9613494;R-HSA-75864;R-HSA-75866;R-HSA-75850;R-HSA-9613497;R-HSA-75949;R-HSA-75869
R-HSA-1234158	Regulation of gene expression by Hypoxia-inducible Factor	1	15	0.00106693	0.19569	0.380846	4	7	0.000584112	-0.4257	9606	Homo sapiens	EP300		R-HSA-1234167;R-HSA-1235035;R-HSA-1235070;R-HSA-1235037
R-HSA-170968	Frs2-mediated activation	1	15	0.00106693	0.19569	0.380846	2	7	0.000584112	-0.4499	9606	Homo sapiens	RAPGEF1		R-HSA-170978;R-HSA-170979
R-HSA-159740	Gamma-carboxylation of protein precursors	1	15	0.00106693	0.19569	0.380846	1	9	0.000751001	0.6038	9606	Homo sapiens	PROS1		R-HSA-159752
R-HSA-5687128	MAPK6/MAPK4 signaling	3	106	0.00753965	0.200327	0.380846	3	40	0.00333778	-0.4499	9606	Homo sapiens	TNRC6C;PRKACA		R-HSA-5687088;R-HSA-5687103;R-HSA-5687113
R-HSA-8856828	Clathrin-mediated endocytosis	4	161	0.0114517	0.207253	0.380846	21	34	0.00283712	-0.62325	9606	Homo sapiens	GRK2;SYT2;PIP5K1C;EPN1		R-HSA-8868071;R-HSA-8866279;R-HSA-8863463;R-HSA-8868230;R-HSA-8866275;R-HSA-8868066;R-HSA-8867756;R-HSA-8868236;R-HSA-8868651;R-HSA-8866283;R-HSA-8867754;R-HSA-8868072;R-HSA-8868648;R-HSA-8868661;R-HSA-8868660;R-HSA-8868659;R-HSA-8868658;R-HSA-8869438;R-HSA-8866268;R-HSA-8871194;R-HSA-8871193
R-HSA-2691232	Constitutive Signaling by NOTCH1 HD Domain Mutants	1	16	0.00113806	0.207289	0.380846	6	6	0.000500668	-0.6968	9606	Homo sapiens	NOTCH1		R-HSA-2691211;R-HSA-2691226;R-HSA-2691214;R-HSA-2730752;R-HSA-2737728;R-HSA-2691219
R-HSA-2691230	Signaling by NOTCH1 HD Domain Mutants in Cancer	1	16	0.00113806	0.207289	0.380846	6	6	0.000500668	-0.6968	9606	Homo sapiens	NOTCH1		R-HSA-2691211;R-HSA-2691226;R-HSA-2691214;R-HSA-2730752;R-HSA-2737728;R-HSA-2691219
R-HSA-8951936	RUNX3 regulates p14-ARF	1	16	0.00113806	0.207289	0.380846	6	8	0.000667557	-0.4257	9606	Homo sapiens	EP300		R-HSA-8951977;R-HSA-8952058;R-HSA-8951966;R-HSA-8951951;R-HSA-8952081;R-HSA-8952101
R-HSA-9617629	Regulation of FOXO transcriptional activity by acetylation	1	16	0.00113806	0.207289	0.380846	4	9	0.000751001	-0.4257	9606	Homo sapiens	EP300		R-HSA-9620515;R-HSA-9617683;R-HSA-9617735;R-HSA-9617758
R-HSA-2197563	NOTCH2 intracellular domain regulates transcription	1	16	0.00113806	0.207289	0.380846	2	9	0.000751001	-0.4257	9606	Homo sapiens	EP300		R-HSA-2976551;R-HSA-2976563
R-HSA-159854	Gamma-carboxylation, transport, and amino-terminal cleavage of proteins	1	16	0.00113806	0.207289	0.380846	3	27	0.002253	0.6038	9606	Homo sapiens	PROS1		R-HSA-159729;R-HSA-159752;R-HSA-159773
R-HSA-3371571	HSF1-dependent transactivation	2	59	0.0041966	0.211391	0.380846	2	8	0.000667557	-0.43025	9606	Homo sapiens	RPTOR;EP300		R-HSA-3371554;R-HSA-5082405
R-HSA-948021	Transport to the Golgi and subsequent modification	5	219	0.0155772	0.214285	0.380846	12	60	0.00500668	-0.32606	9606	Homo sapiens	SPTBN5;COPB1;MGAT4B;TRAPPC9		R-HSA-975903;R-HSA-5694439;R-HSA-6807877;R-HSA-6809011;R-HSA-6807875;R-HSA-5694418;R-HSA-6809010;R-HSA-6807872;R-HSA-6809006;R-HSA-6809003;R-HSA-5694441;R-HSA-5694409
R-HSA-70171	Glycolysis	3	110	0.00782417	0.21523	0.380846	4	24	0.00200267	-0.5679	9606	Homo sapiens	PFKFB1;PRKACA		R-HSA-163750;R-HSA-70262;R-HSA-71802;R-HSA-163773
R-HSA-918233	TRAF3-dependent IRF activation pathway	1	17	0.00120919	0.218722	0.380846	3	9	0.000751001	-0.4257	9606	Homo sapiens	EP300		R-HSA-1028815;R-HSA-1028812;R-HSA-1028817
R-HSA-6811555	PI5P Regulates TP53 Acetylation	1	17	0.00120919	0.218722	0.380846	2	8	0.000667557	-0.4257	9606	Homo sapiens	EP300		R-HSA-6811479;R-HSA-6811508
R-HSA-3000171	Non-integrin membrane-ECM interactions	2	61	0.00433886	0.221988	0.380846	3	22	0.00183578	-0.62465	9606	Homo sapiens	LAMA5;PRKACA		R-HSA-2750187;R-HSA-2328129;R-HSA-2426355
R-HSA-1483255	PI Metabolism	3	112	0.00796643	0.222769	0.380846	18	89	0.00742657	-0.2554	9606	Homo sapiens	MTMR2;PIK3R2;PIP5K1C		R-HSA-6809764;R-HSA-1675773;R-HSA-6809793;R-HSA-1676145;R-HSA-6810030;R-HSA-1676048;R-HSA-1675795;R-HSA-1676082;R-HSA-6809707;R-HSA-6809975;R-HSA-1676105;R-HSA-1676141;R-HSA-1676109;R-HSA-6809778;R-HSA-6809777;R-HSA-1676065;R-HSA-6809785;R-HSA-6809944
R-HSA-5250924	B-WICH complex positively regulates rRNA expression	2	62	0.00440999	0.227303	0.380846	3	3	0.000250334	0.06835	9606	Homo sapiens	TWISTNB;EP300		R-HSA-5250930;R-HSA-5250947;R-HSA-5250938
R-HSA-5610783	Degradation of GLI2 by the proteasome	2	62	0.00440999	0.227303	0.380846	1	5	0.000417223	-0.4489	9606	Homo sapiens	PRKACA		R-HSA-5610717
R-HSA-5610785	GLI3 is processed to GLI3R by the proteasome	2	62	0.00440999	0.227303	0.380846	1	5	0.000417223	-0.4489	9606	Homo sapiens	PRKACA		R-HSA-5610720
R-HSA-5610780	Degradation of GLI1 by the proteasome	2	62	0.00440999	0.227303	0.380846	1	6	0.000500668	-0.4489	9606	Homo sapiens	PRKACA		R-HSA-5610741
R-HSA-9027284	Erythropoietin activates RAS	1	18	0.00128032	0.22999	0.380846	8	8	0.000667557	-0.4499	9606	Homo sapiens	RAPGEF1		R-HSA-9027274;R-HSA-9029149;R-HSA-9029151;R-HSA-9029150;R-HSA-9029155;R-HSA-9024723;R-HSA-9029158;R-HSA-9024726
R-HSA-1482883	Acyl chain remodeling of DAG and TAG	1	18	0.00128032	0.22999	0.380846	4	8	0.000667557	-0.5383	9606	Homo sapiens	PNPLA2		R-HSA-1482647;R-HSA-1482654;R-HSA-1482811;R-HSA-1482777
R-HSA-2032785	YAP1- and WWTR1 (TAZ)-stimulated gene expression	1	18	0.00128032	0.22999	0.380846	3	9	0.000751001	-0.7082	9606	Homo sapiens	TEAD3		R-HSA-2032781;R-HSA-8871266;R-HSA-1989766
R-HSA-169893	Prolonged ERK activation events	1	18	0.00128032	0.22999	0.380846	2	13	0.00108478	-0.4499	9606	Homo sapiens	RAPGEF1		R-HSA-170978;R-HSA-170979
R-HSA-435354	Zinc transporters	1	18	0.00128032	0.22999	0.380846	1	13	0.00108478	0.4604	9606	Homo sapiens	SLC39A6		R-HSA-442317
R-HSA-9012852	Signaling by NOTCH3	2	63	0.00448112	0.232627	0.380846	3	37	0.00308745	-0.56125	9606	Homo sapiens	NOTCH1;EP300		R-HSA-9021451;R-HSA-9021450;R-HSA-9016751
R-HSA-8856825	Cargo recognition for clathrin-mediated endocytosis	3	115	0.00817981	0.234174	0.380846	5	14	0.00116822	-0.679367	9606	Homo sapiens	GRK2;SYT2;EPN1		R-HSA-8866279;R-HSA-8863463;R-HSA-8866275;R-HSA-8866268;R-HSA-8866283
R-HSA-166520	Signaling by NTRKs	3	115	0.00817981	0.234174	0.380846	5	121	0.0100968	-1.14497	9606	Homo sapiens	RAPGEF1;PIK3R2;PCSK5		R-HSA-170978;R-HSA-170979;R-HSA-198315;R-HSA-198266;R-HSA-187020
R-HSA-5578775	Ion homeostasis	2	64	0.00455224	0.237958	0.380846	4	15	0.00125167	-0.4389	9606	Homo sapiens	STIM1;PRKACA		R-HSA-2089943;R-HSA-434798;R-HSA-5617182;R-HSA-5617179
R-HSA-1428517	The citric acid (TCA) cycle and respiratory electron transport	5	229	0.0162885	0.240558	0.380846	8	65	0.0054239	-0.8932	9606	Homo sapiens	MT-ND4;MT-ND5;MT-CYB;MT-ND2;MT-ND1		R-HSA-6799191;R-HSA-163217;R-HSA-6799202;R-HSA-6799199;R-HSA-164651;R-HSA-6799197;R-HSA-6799196;R-HSA-6799179
R-HSA-8948700	Competing endogenous RNAs (ceRNAs) regulate PTEN translation	1	19	0.00135145	0.241097	0.380846	11	11	0.000917891	-0.4519	9606	Homo sapiens	TNRC6C		R-HSA-8948536;R-HSA-8948602;R-HSA-8948651;R-HSA-8948524;R-HSA-8948621;R-HSA-8948623;R-HSA-8948641;R-HSA-8948594;R-HSA-8948612;R-HSA-8948582;R-HSA-8948583
R-HSA-399997	Acetylcholine regulates insulin secretion	1	19	0.00135145	0.241097	0.380846	2	7	0.000584112	-0.4489	9606	Homo sapiens	PRKACA		R-HSA-400015;R-HSA-399978
R-HSA-399955	SEMA3A-Plexin repulsion signaling by inhibiting Integrin adhesion	1	19	0.00135145	0.241097	0.380846	1	8	0.000667557	-0.4549	9606	Homo sapiens	PIP5K1C		R-HSA-399936
R-HSA-6791312	TP53 Regulates Transcription of Cell Cycle Genes	2	65	0.00462337	0.243296	0.380846	3	42	0.00350467	-0.59185	9606	Homo sapiens	CNOT3;EP300		R-HSA-3215152;R-HSA-3215144;R-HSA-6798044
R-HSA-8878159	Transcriptional regulation by RUNX3	3	118	0.0083932	0.245681	0.380846	15	47	0.0039219	-0.610233	9606	Homo sapiens	NOTCH1;EP300;TEAD3		R-HSA-8951977;R-HSA-8878243;R-HSA-8951695;R-HSA-8951951;R-HSA-8878220;R-HSA-8952419;R-HSA-8952101;R-HSA-1980047;R-HSA-8952058;R-HSA-8951676;R-HSA-8951966;R-HSA-1989766;R-HSA-4396347;R-HSA-8952081;R-HSA-8878237
R-HSA-1989781	PPARA activates gene expression	4	174	0.0123764	0.247095	0.380846	5	41	0.00342123	-0.52535	9606	Homo sapiens	NCOR2;MED25;EP300		R-HSA-560473;R-HSA-1368065;R-HSA-1801587;R-HSA-1989765;R-HSA-560517
R-HSA-8979227	Triglyceride metabolism	2	66	0.0046945	0.248639	0.380846	2	24	0.00200267	-0.4489	9606	Homo sapiens	PRKACA		R-HSA-163418;R-HSA-163416
R-HSA-5696398	Nucleotide Excision Repair	3	119	0.00846433	0.249537	0.380846	27	36	0.00300401	0.1824	9606	Homo sapiens	CDK7;EP300;GTF2H1		R-HSA-5696670;R-HSA-6781867;R-HSA-6790454;R-HSA-6782069;R-HSA-6782004;R-HSA-5689861;R-HSA-6782131;R-HSA-6782141;R-HSA-6782204;R-HSA-6782138;R-HSA-6781818;R-HSA-5690996;R-HSA-6782211;R-HSA-6782208;R-HSA-6781824;R-HSA-6781833;R-HSA-5691000;R-HSA-6790487;R-HSA-5690213;R-HSA-5689317;R-HSA-6782227;R-HSA-6782224;R-HSA-6781840;R-HSA-5690990;R-HSA-5690991;R-HSA-5690988;R-HSA-6782234
R-HSA-5635838	Activation of SMO	1	20	0.00142258	0.252045	0.380846	3	9	0.000751001	-0.3744	9606	Homo sapiens	GRK2		R-HSA-5632672;R-HSA-5633040;R-HSA-5632674
R-HSA-418457	cGMP effects	1	20	0.00142258	0.252045	0.380846	1	4	0.000333778	0.444	9606	Homo sapiens	PDE5A		R-HSA-418456
R-HSA-5099900	WNT5A-dependent internalization of FZD4	1	20	0.00142258	0.252045	0.380846	1	5	0.000417223	-0.4489	9606	Homo sapiens	PRKACA		R-HSA-5138432
R-HSA-400206	Regulation of lipid metabolism by Peroxisome proliferator-activated receptor alpha (PPARalpha)	4	176	0.0125187	0.253374	0.380846	7	44	0.00367156	-0.52535	9606	Homo sapiens	NCOR2;MED25;EP300		R-HSA-560473;R-HSA-400183;R-HSA-1368065;R-HSA-1801587;R-HSA-400143;R-HSA-1989765;R-HSA-560517
R-HSA-186712	Regulation of beta-cell development	2	67	0.00476563	0.253986	0.380846	1	26	0.00216956	-0.56125	9606	Homo sapiens	NOTCH1;EP300		R-HSA-1980047
R-HSA-445717	Aquaporin-mediated transport	2	68	0.00483676	0.259335	0.380846	3	25	0.00208611	-0.4489	9606	Homo sapiens	PRKACA		R-HSA-111925;R-HSA-8951727;R-HSA-432232
R-HSA-2892247	POU5F1 (OCT4), SOX2, NANOG activate genes related to proliferation	1	21	0.00149371	0.262835	0.380846	16	16	0.00133511	-0.6939	9606	Homo sapiens	NANOG		R-HSA-2972975;R-HSA-480515;R-HSA-452515;R-HSA-452750;R-HSA-2972964;R-HSA-2972967;R-HSA-2972960;R-HSA-2972962;R-HSA-480470;R-HSA-2972956;R-HSA-452338;R-HSA-452958;R-HSA-480509;R-HSA-452701;R-HSA-2972978;R-HSA-6800120
R-HSA-6804114	TP53 Regulates Transcription of Genes Involved in G2 Cell Cycle Arrest	1	21	0.00149371	0.262835	0.380846	2	11	0.000917891	-0.4257	9606	Homo sapiens	EP300		R-HSA-3215152;R-HSA-3215144
R-HSA-186797	Signaling by PDGF	2	69	0.00490789	0.264686	0.380846	3	28	0.00233645	-0.5948	9606	Homo sapiens	RAPGEF1;PIK3R2		R-HSA-382052;R-HSA-186800;R-HSA-186780
R-HSA-5610787	Hedgehog 'off' state	3	124	0.00881997	0.268944	0.380846	5	32	0.00267023	-0.0542	9606	Homo sapiens	DYNC2H1;PRKACA		R-HSA-5610741;R-HSA-5610720;R-HSA-5610717;R-HSA-5610749;R-HSA-5610766
R-HSA-139853	Elevation of cytosolic Ca2+ levels	1	22	0.00156483	0.27347	0.380846	2	5	0.000417223	-0.4289	9606	Homo sapiens	STIM1		R-HSA-434798;R-HSA-434700
R-HSA-1660517	Synthesis of PIPs at the late endosome membrane	1	22	0.00156483	0.27347	0.380846	2	7	0.000584112	0.4284	9606	Homo sapiens	MTMR2		R-HSA-1676065;R-HSA-1675795
R-HSA-210993	Tie2 Signaling	1	22	0.00156483	0.27347	0.380846	1	14	0.00116822	-0.7397	9606	Homo sapiens	PIK3R2		R-HSA-204798
R-HSA-3700989	Transcriptional Regulation by TP53	9	486	0.0345686	0.27549	0.380846	21	259	0.0216121	-0.104856	9606	Homo sapiens	RPTOR;L3MBTL1;TNRC6C;CDK7;DAXX;CNOT3;EP300;GTF2H1;NELFA		R-HSA-3215152;R-HSA-6797606;R-HSA-6804229;R-HSA-2318752;R-HSA-3222072;R-HSA-3215295;R-HSA-6811479;R-HSA-5628871;R-HSA-2321904;R-HSA-6811508;R-HSA-6805650;R-HSA-6804242;R-HSA-3222116;R-HSA-380979;R-HSA-6797616;R-HSA-6797712;R-HSA-6804383;R-HSA-3215144;R-HSA-6798044;R-HSA-3222093;R-HSA-6804379
R-HSA-3108232	SUMO E3 ligases SUMOylate target proteins	4	183	0.0130166	0.275596	0.380846	5	130	0.0108478	0.015525	9606	Homo sapiens	NCOR2;DAXX;EP300;SF1		R-HSA-3899291;R-HSA-4546385;R-HSA-3927886;R-HSA-4085992;R-HSA-4546386
R-HSA-1912420	Pre-NOTCH Processing in Golgi	1	23	0.00163596	0.283953	0.380846	8	8	0.000667557	-0.6968	9606	Homo sapiens	NOTCH1		R-HSA-1912382;R-HSA-1912379;R-HSA-1912378;R-HSA-1912372;R-HSA-1912374;R-HSA-1912369;R-HSA-1912352;R-HSA-1912355
R-HSA-416993	Trafficking of GluR2-containing AMPA receptors	1	23	0.00163596	0.283953	0.380846	2	3	0.000250334	-0.4489	9606	Homo sapiens	PRKACA		R-HSA-421007;R-HSA-416639
R-HSA-4419969	Depolymerisation of the Nuclear Lamina	1	23	0.00163596	0.283953	0.380846	2	6	0.000500668	-0.4489	9606	Homo sapiens	PRKACA		R-HSA-5229194;R-HSA-5223304
R-HSA-881907	Gastrin-CREB signalling pathway via PKC and MAPK	1	23	0.00163596	0.283953	0.380846	2	9	0.000751001	-0.4489	9606	Homo sapiens	PRKACA		R-HSA-2179413;R-HSA-400015
R-HSA-9614657	FOXO-mediated transcription of cell death genes	1	23	0.00163596	0.283953	0.380846	3	15	0.00125167	-0.4257	9606	Homo sapiens	EP300		R-HSA-9622579;R-HSA-9622604;R-HSA-9622572
R-HSA-156711	Polo-like kinase mediated events	1	23	0.00163596	0.283953	0.380846	2	15	0.00125167	-0.4257	9606	Homo sapiens	EP300		R-HSA-4088152;R-HSA-4088162
R-HSA-72312	rRNA processing	5	245	0.0174266	0.28423	0.380846	1	21	0.00175234	-0.8932	9606	Homo sapiens	MT-ND4;MT-ND5;MT-CYB;MT-ND2;MT-ND1		R-HSA-6785722
R-HSA-3906995	Diseases associated with O-glycosylation of proteins	2	76	0.00540579	0.30209	0.380846	2	9	0.000751001	-0.82855	9606	Homo sapiens	NOTCH1;ADAMTSL4		R-HSA-5096538;R-HSA-6785565
R-HSA-1368082	RORA activates gene expression	1	25	0.00177822	0.304469	0.380846	4	4	0.000333778	-0.4257	9606	Homo sapiens	EP300		R-HSA-1368081;R-HSA-5663264;R-HSA-1801587;R-HSA-5663293
R-HSA-5620916	VxPx cargo-targeting to cilium	1	25	0.00177822	0.304469	0.380846	9	10	0.000834446	-0.5791	9606	Homo sapiens	PKD1		R-HSA-5623525;R-HSA-5623524;R-HSA-5623527;R-HSA-5620918;R-HSA-5623521;R-HSA-5620914;R-HSA-5623519;R-HSA-5623513;R-HSA-5620921
R-HSA-83936	Transport of nucleosides and free purine and pyrimidine bases across the plasma membrane	1	25	0.00177822	0.304469	0.380846	2	11	0.000917891	-1.0219	9606	Homo sapiens	SLC29A4		R-HSA-727768;R-HSA-727740
R-HSA-71288	Creatine metabolism	1	25	0.00177822	0.304469	0.380846	1	6	0.000500668	-0.658	9606	Homo sapiens	SLC6A8		R-HSA-200396
R-HSA-391903	Eicosanoid ligand-binding receptors	1	25	0.00177822	0.304469	0.380846	1	12	0.00100134	0.9127	9606	Homo sapiens	PTGFR		R-HSA-416929
R-HSA-373753	Nephrin family interactions	1	25	0.00177822	0.304469	0.380846	1	13	0.00108478	-0.7397	9606	Homo sapiens	PIK3R2		R-HSA-451758
R-HSA-2990846	SUMOylation	4	192	0.0136567	0.304612	0.380846	5	139	0.0115988	0.015525	9606	Homo sapiens	NCOR2;DAXX;EP300;SF1		R-HSA-3899291;R-HSA-4546385;R-HSA-3927886;R-HSA-4085992;R-HSA-4546386
R-HSA-1483257	Phospholipid metabolism	6	315	0.0224056	0.308349	0.380846	24	218	0.0181909	-0.208167	9606	Homo sapiens	ACHE;MTMR2;PIK3R2;PIP5K1C;SELENOI;PNPLA2		R-HSA-1482647;R-HSA-372519;R-HSA-6809764;R-HSA-1482962;R-HSA-1675773;R-HSA-6809793;R-HSA-1482654;R-HSA-1676145;R-HSA-6810030;R-HSA-1676048;R-HSA-1675795;R-HSA-1676082;R-HSA-6809707;R-HSA-1482811;R-HSA-1482777;R-HSA-6809975;R-HSA-1676105;R-HSA-1676141;R-HSA-1676109;R-HSA-6809778;R-HSA-6809777;R-HSA-1676065;R-HSA-6809785;R-HSA-6809944
R-HSA-389357	CD28 dependent PI3K/Akt signaling	1	26	0.00184935	0.314507	0.380846	2	9	0.000751001	-0.7397	9606	Homo sapiens	PIK3R2		R-HSA-389158;R-HSA-388832
R-HSA-422085	Synthesis, secretion, and deacylation of Ghrelin	1	26	0.00184935	0.314507	0.380846	1	8	0.000667557	-0.4626	9606	Homo sapiens	ACHE		R-HSA-9023617
R-HSA-1632852	Macroautophagy	2	79	0.00561918	0.318037	0.380846	13	39	0.00325434	-0.583	9606	Homo sapiens	RPTOR;ULK1		R-HSA-1632857;R-HSA-5683925;R-HSA-5672017;R-HSA-5672817;R-HSA-5675868;R-HSA-5679239;R-HSA-5679205;R-HSA-5675790;R-HSA-5665868;R-HSA-5672010;R-HSA-5672011;R-HSA-5673768;R-HSA-5672008
R-HSA-74160	Gene expression (Transcription)	29	1816	0.12917	0.319491	0.380846	153	981	0.0818591	-0.225248	9606	Homo sapiens	L3MBTL1;KMT2D;NOTCH1;NFIX;KMT2B;RPTOR;ZNF703;TWISTNB;EP300;NELFA;PRKACA;SOCS4;TEAD3;DAXX;SSB;INTS1;ZNF480;GTF2H1;TNRC6C;NCOR2;MED25;CDK7;NFIC;CNOT3;SNRPE;SF1		R-HSA-112385;R-HSA-113409;R-HSA-8937097;R-HSA-3215152;R-HSA-113411;R-HSA-113413;R-HSA-113412;R-HSA-8951695;R-HSA-8951951;R-HSA-113414;R-HSA-112392;R-HSA-3222072;R-HSA-112395;R-HSA-8878220;R-HSA-8936068;R-HSA-77069;R-HSA-77068;R-HSA-112396;R-HSA-77071;R-HSA-77073;R-HSA-8956568;R-HSA-6811508;R-HSA-77586;R-HSA-113429;R-HSA-8951966;R-HSA-113430;R-HSA-3215144;R-HSA-6810238;R-HSA-8878237;R-HSA-426522;R…
R-HSA-5250913	Positive epigenetic regulation of rRNA expression	2	80	0.00569031	0.323335	0.380846	3	7	0.000584112	0.06835	9606	Homo sapiens	TWISTNB;EP300		R-HSA-5250930;R-HSA-5250947;R-HSA-5250938
R-HSA-4086398	Ca2+ pathway	2	80	0.00569031	0.323335	0.380846	3	27	0.002253	-0.4504	9606	Homo sapiens	TNRC6C;PRKACA		R-HSA-4332390;R-HSA-4518575;R-HSA-4518585
R-HSA-167242	Abortive elongation of HIV-1 transcript in the absence of Tat	1	27	0.00192048	0.3244	0.380846	2	2	0.000166889	-0.5736	9606	Homo sapiens	NELFA		R-HSA-167147;R-HSA-167087
R-HSA-166208	mTORC1-mediated signalling	1	27	0.00192048	0.3244	0.380846	2	7	0.000584112	-0.4348	9606	Homo sapiens	RPTOR		R-HSA-165718;R-HSA-165692
R-HSA-2173795	Downregulation of SMAD2/3:SMAD4 transcriptional activity	1	27	0.00192048	0.3244	0.380846	3	21	0.00175234	-0.6175	9606	Homo sapiens	NCOR2		R-HSA-2186741;R-HSA-2186747;R-HSA-173481
R-HSA-209968	Thyroxine biosynthesis	1	27	0.00192048	0.3244	0.380846	1	11	0.000917891	0.6385	9606	Homo sapiens	DIO2		R-HSA-209772
R-HSA-75067	Processing of Capped Intronless Pre-mRNA	1	28	0.00199161	0.334151	0.380846	4	10	0.000834446	0.6486	9606	Homo sapiens	SNRPE		R-HSA-77585;R-HSA-77586;R-HSA-111437;R-HSA-111438
R-HSA-429947	Deadenylation of mRNA	1	28	0.00199161	0.334151	0.380846	1	4	0.000333778	-0.758	9606	Homo sapiens	CNOT3		R-HSA-429955
R-HSA-168799	Neurotoxicity of clostridium toxins	1	28	0.00199161	0.334151	0.380846	3	40	0.00333778	-1.0595	9606	Homo sapiens	SYT2		R-HSA-5244402;R-HSA-5244404;R-HSA-5244397
R-HSA-6804115	TP53 regulates transcription of additional cell cycle genes whose exact role in the p53 pathway remain uncertain	1	28	0.00199161	0.334151	0.380846	1	14	0.00116822	-0.758	9606	Homo sapiens	CNOT3		R-HSA-6798044
R-HSA-70326	Glucose metabolism	3	141	0.0100292	0.335819	0.380846	4	50	0.00417223	-0.5679	9606	Homo sapiens	PFKFB1;PRKACA		R-HSA-163750;R-HSA-70262;R-HSA-71802;R-HSA-163773
R-HSA-8943723	Regulation of PTEN mRNA translation	1	29	0.00206274	0.343763	0.380846	24	24	0.00200267	-0.4519	9606	Homo sapiens	TNRC6C		R-HSA-8944650;R-HSA-8944522;R-HSA-2318752;R-HSA-8948651;R-HSA-8944684;R-HSA-8948524;R-HSA-8945709;R-HSA-8948621;R-HSA-8948623;R-HSA-8948641;R-HSA-8944706;R-HSA-8944483;R-HSA-8948612;R-HSA-8948582;R-HSA-8948583;R-HSA-8944632;R-HSA-8948536;R-HSA-8944569;R-HSA-8948569;R-HSA-8944538;R-HSA-8948602;R-HSA-8944497;R-HSA-8948594;R-HSA-8944599
R-HSA-1369062	ABC transporters in lipid homeostasis	1	29	0.00206274	0.343763	0.380846	2	11	0.000917891	-0.5905	9606	Homo sapiens	ABCA2		R-HSA-1369028;R-HSA-1369052
R-HSA-912526	Interleukin receptor SHC signaling	1	29	0.00206274	0.343763	0.380846	1	6	0.000500668	-0.7397	9606	Homo sapiens	PIK3R2		R-HSA-508247
R-HSA-3000170	Syndecan interactions	1	29	0.00206274	0.343763	0.380846	1	15	0.00125167	-0.4489	9606	Homo sapiens	PRKACA		R-HSA-2750187
R-HSA-9006934	Signaling by Receptor Tyrosine Kinases	9	521	0.0370581	0.345095	0.380846	34	633	0.0528204	-0.625767	9606	Homo sapiens	LAMA5;RAPGEF1;PIK3R2;PRKACA;PCSK5;EPN1;SOCS4		R-HSA-109699;R-HSA-1562641;R-HSA-182986;R-HSA-5218823;R-HSA-5218821;R-HSA-182990;R-HSA-5218819;R-HSA-205262;R-HSA-187020;R-HSA-8874079;R-HSA-186780;R-HSA-8867047;R-HSA-170978;R-HSA-8875558;R-HSA-382052;R-HSA-170979;R-HSA-183072;R-HSA-8867044;R-HSA-8867041;R-HSA-8934446;R-HSA-198315;R-HSA-5218854;R-HSA-205289;R-HSA-5218852;R-HSA-1470011;R-HSA-74737;R-HSA-1433508;R-HSA-5218813;R-HSA-186800;R-HSA-53…
R-HSA-5218921	VEGFR2 mediated cell proliferation	1	30	0.00213386	0.353236	0.380846	4	12	0.00100134	-0.4489	9606	Homo sapiens	PRKACA		R-HSA-5218813;R-HSA-5218823;R-HSA-5218821;R-HSA-5218805
R-HSA-8963889	Assembly of active LPL and LIPC lipase complexes	1	30	0.00213386	0.353236	0.380846	1	12	0.00100134	-2.2453	9606	Homo sapiens	PCSK5		R-HSA-6784676
R-HSA-983712	Ion channel transport	4	207	0.0147237	0.353583	0.380846	3	39	0.00325434	-0.6586	9606	Homo sapiens	WNK2;TRPV1;TPCN1		R-HSA-2682349;R-HSA-2685505;R-HSA-3295579
R-HSA-2151201	Transcriptional activation of mitochondrial biogenesis	2	87	0.00618821	0.360088	0.380846	5	32	0.00267023	-0.61615	9606	Homo sapiens	CRTC2;HCFC1		R-HSA-1592232;R-HSA-1592250;R-HSA-1592252;R-HSA-1368140;R-HSA-2466367
R-HSA-6806834	Signaling by MET	2	87	0.00618821	0.360088	0.380846	3	49	0.00408879	-0.62515	9606	Homo sapiens	LAMA5;RAPGEF1		R-HSA-8875558;R-HSA-8875568;R-HSA-8874079
R-HSA-3000157	Laminin interactions	1	31	0.00220499	0.362573	0.380846	9	15	0.00125167	-0.8004	9606	Homo sapiens	LAMA5		R-HSA-2426676;R-HSA-216048;R-HSA-2426450;R-HSA-2396083;R-HSA-2426530;R-HSA-4084505;R-HSA-3907292;R-HSA-2327803;R-HSA-216058
R-HSA-1660516	Synthesis of PIPs at the early endosome membrane	1	31	0.00220499	0.362573	0.380846	4	13	0.00108478	0.4284	9606	Homo sapiens	MTMR2		R-HSA-1676105;R-HSA-1676141;R-HSA-6810030;R-HSA-6809707
R-HSA-5205647	Mitophagy	1	31	0.00220499	0.362573	0.380846	2	15	0.00125167	-0.7312	9606	Homo sapiens	ULK1		R-HSA-8948136;R-HSA-8948146
R-HSA-70921	Histidine catabolism	1	31	0.00220499	0.362573	0.380846	1	8	0.000667557	-0.6234	9606	Homo sapiens	AMDHD1		R-HSA-70906
R-HSA-1266695	Interleukin-7 signaling	1	31	0.00220499	0.362573	0.380846	2	25	0.00208611	-0.7397	9606	Homo sapiens	PIK3R2		R-HSA-8983003;R-HSA-1295516
R-HSA-6785807	Interleukin-4 and Interleukin-13 signaling	4	211	0.0150082	0.366682	0.380846	2	46	0.00383845	-0.74715	9606	Homo sapiens	LAMA5;NANOG		R-HSA-6785895;R-HSA-6790036
R-HSA-2122948	Activated NOTCH1 Transmits Signal to the Nucleus	1	32	0.00227612	0.371776	0.380846	19	21	0.00175234	-0.6968	9606	Homo sapiens	NOTCH1		R-HSA-157632;R-HSA-1980122;R-HSA-157926;R-HSA-1980123;R-HSA-1980118;R-HSA-157353;R-HSA-1980112;R-HSA-373706;R-HSA-1980044;R-HSA-1980109;R-HSA-1912398;R-HSA-1980074;R-HSA-1980042;R-HSA-1980138;R-HSA-1980041;R-HSA-1980039;R-HSA-1980130;R-HSA-1980128;R-HSA-1912386
R-HSA-8934593	Regulation of RUNX1 Expression and Activity	1	32	0.00227612	0.371776	0.380846	11	19	0.00158545	-0.4519	9606	Homo sapiens	TNRC6C		R-HSA-8938440;R-HSA-8935864;R-HSA-8935785;R-HSA-8939129;R-HSA-8935930;R-HSA-8936058;R-HSA-8938507;R-HSA-8937134;R-HSA-8936068;R-HSA-8935766;R-HSA-8938487
R-HSA-8874081	MET activates PTK2 signaling	1	32	0.00227612	0.371776	0.380846	1	5	0.000417223	-0.8004	9606	Homo sapiens	LAMA5		R-HSA-8874079
R-HSA-5689901	Metalloprotease DUBs	1	32	0.00227612	0.371776	0.380846	1	6	0.000500668	-0.4257	9606	Homo sapiens	EP300		R-HSA-5691381
R-HSA-69273	Cyclin A/B1/B2 associated events during G2/M transition	1	32	0.00227612	0.371776	0.380846	2	25	0.00208611	0.5209	9606	Homo sapiens	CDK7		R-HSA-170087;R-HSA-170076
R-HSA-5576891	Cardiac conduction	3	151	0.0107405	0.375161	0.380846	5	26	0.00216956	-0.520833	9606	Homo sapiens	STIM1;SCN4A;PRKACA		R-HSA-2089943;R-HSA-434798;R-HSA-5576895;R-HSA-5617182;R-HSA-5617179
R-HSA-187037	Signaling by NTRK1 (TRKA)	2	90	0.00640159	0.375622	0.380846	4	59	0.00492323	-0.5948	9606	Homo sapiens	RAPGEF1;PIK3R2		R-HSA-170978;R-HSA-170979;R-HSA-198315;R-HSA-198266
R-HSA-901032	ER Quality Control Compartment (ERQC)	1	33	0.00234725	0.380846	0.380846	2	9	0.000751001	-0.4839	9606	Homo sapiens	SYVN1		R-HSA-1022127;R-HSA-8867288
R-HSA-1483213	Synthesis of PE	1	33	0.00234725	0.380846	0.380846	1	9	0.000751001	0.5181	9606	Homo sapiens	SELENOI		R-HSA-1482962
R-HSA-425410	Metal ion SLC transporters	1	33	0.00234725	0.380846	0.380846	1	20	0.00166889	0.4604	9606	Homo sapiens	SLC39A6		R-HSA-442317
R-HSA-5696399	Global Genome Nucleotide Excision Repair (GG-NER)	2	92	0.00654385	0.385892	0.385892	11	20	0.00166889	0.48645	9606	Homo sapiens	CDK7;GTF2H1		R-HSA-6790487;R-HSA-6790454;R-HSA-5690996;R-HSA-5690213;R-HSA-5689861;R-HSA-5689317;R-HSA-5690990;R-HSA-5696670;R-HSA-5690991;R-HSA-5690988;R-HSA-5691000
R-HSA-5632684	Hedgehog 'on' state	2	92	0.00654385	0.385892	0.385892	5	37	0.00308745	-0.3778	9606	Homo sapiens	GRK2;ULK3		R-HSA-5632672;R-HSA-5633040;R-HSA-5635842;R-HSA-5632674;R-HSA-5635839
R-HSA-9013694	Signaling by NOTCH4	2	92	0.00654385	0.385892	0.385892	1	20	0.00166889	-0.56125	9606	Homo sapiens	NOTCH1;EP300		R-HSA-9604664
R-HSA-9006335	Signaling by Erythropoietin	1	34	0.00241838	0.389787	0.389787	8	24	0.00200267	-0.4499	9606	Homo sapiens	RAPGEF1		R-HSA-9027274;R-HSA-9029149;R-HSA-9029151;R-HSA-9029150;R-HSA-9029155;R-HSA-9024723;R-HSA-9029158;R-HSA-9024726
R-HSA-112311	Neurotransmitter clearance	1	34	0.00241838	0.389787	0.389787	1	11	0.000917891	-0.4626	9606	Homo sapiens	ACHE		R-HSA-372519
R-HSA-6807505	RNA polymerase II transcribes snRNA genes	2	94	0.00668611	0.39609	0.39609	9	11	0.000917891	-0.0369	9606	Homo sapiens	CDK7;INTS1		R-HSA-6814885;R-HSA-6814549;R-HSA-6814559;R-HSA-6810238;R-HSA-6814555;R-HSA-6810235;R-HSA-6814554;R-HSA-6810234;R-HSA-6810233
R-HSA-418360	Platelet calcium homeostasis	1	35	0.00248951	0.398599	0.398599	2	8	0.000667557	-0.4289	9606	Homo sapiens	STIM1		R-HSA-434798;R-HSA-434700
R-HSA-1250196	SHC1 events in ERBB2 signaling	1	35	0.00248951	0.398599	0.398599	1	6	0.000500668	-0.4489	9606	Homo sapiens	PRKACA		R-HSA-8934446
R-HSA-2424491	DAP12 signaling	1	35	0.00248951	0.398599	0.398599	2	17	0.00141856	-0.7397	9606	Homo sapiens	PIK3R2		R-HSA-2424480;R-HSA-2424482
R-HSA-438064	Post NMDA receptor activation events	2	95	0.00675724	0.401159	0.401159	4	39	0.00325434	-0.4489	9606	Homo sapiens	PRKACA		R-HSA-111925;R-HSA-111924;R-HSA-8951727;R-HSA-111919
R-HSA-380972	Energy dependent regulation of mTOR by LKB1-AMPK	1	36	0.00256064	0.407284	0.407284	2	7	0.000584112	-0.4348	9606	Homo sapiens	RPTOR		R-HSA-447074;R-HSA-380979
R-HSA-162710	Synthesis of glycosylphosphatidylinositol (GPI)	1	36	0.00256064	0.407284	0.407284	1	11	0.000917891	0.6167	9606	Homo sapiens	PIGA		R-HSA-162730
R-HSA-399719	Trafficking of AMPA receptors	1	37	0.00263177	0.415844	0.415844	2	4	0.000333778	-0.4489	9606	Homo sapiens	PRKACA		R-HSA-421007;R-HSA-416639
R-HSA-182971	EGFR downregulation	1	37	0.00263177	0.415844	0.415844	6	22	0.00183578	-0.6042	9606	Homo sapiens	EPN1		R-HSA-8867047;R-HSA-183072;R-HSA-8867044;R-HSA-8867041;R-HSA-182986;R-HSA-182990
R-HSA-140875	Common Pathway of Fibrin Clot Formation	1	37	0.00263177	0.415844	0.415844	4	29	0.00241989	0.6038	9606	Homo sapiens	PROS1		R-HSA-141026;R-HSA-5604929;R-HSA-5591040;R-HSA-5607002
R-HSA-5653656	Vesicle-mediated transport	13	824	0.0586101	0.418869	0.418869	45	251	0.0209446	-0.449431	9606	Homo sapiens	SPTBN5;SYT2;DENND4B;COPB1;TRAPPC9;EPN1;RAB11B;GRK2;GJA5;ULK1;PIP5K1C;KIFAP3;TBC1D10B		R-HSA-8868230;R-HSA-6811427;R-HSA-5694418;R-HSA-6811426;R-HSA-6809006;R-HSA-8868236;R-HSA-6809003;R-HSA-6809011;R-HSA-6809010;R-HSA-2316347;R-HSA-190682;R-HSA-8876446;R-HSA-8854173;R-HSA-8866268;R-HSA-8876188;R-HSA-8871194;R-HSA-8871193;R-HSA-5694409;R-HSA-8868071;R-HSA-8866279;R-HSA-8863463;R-HSA-8854759;R-HSA-6807877;R-HSA-8866275;R-HSA-6807875;R-HSA-8877475;R-HSA-8868066;R-HSA-6807872;R-HSA-88…
R-HSA-5620912	Anchoring of the basal body to the plasma membrane	2	99	0.00704175	0.421234	0.421234	8	9	0.000751001	0.06155	9606	Homo sapiens	PRKACA;CEP97		R-HSA-5626228;R-HSA-5626227;R-HSA-5626220;R-HSA-5626223;R-HSA-5626681;R-HSA-5617816;R-HSA-5626699;R-HSA-5638009
R-HSA-162599	Late Phase of HIV Life Cycle	3	163	0.011594	0.421725	0.421725	44	77	0.00642523	0.1331	9606	Homo sapiens	CDK7;GTF2H1;NELFA		R-HSA-167111;R-HSA-167115;R-HSA-167113;R-HSA-167118;R-HSA-167181;R-HSA-167117;R-HSA-170706;R-HSA-170704;R-HSA-167121;R-HSA-167191;R-HSA-167130;R-HSA-167128;R-HSA-167192;R-HSA-167134;R-HSA-167196;R-HSA-167133;R-HSA-167197;R-HSA-9613490;R-HSA-167459;R-HSA-167072;R-HSA-167136;R-HSA-167076;R-HSA-167077;R-HSA-9613498;R-HSA-167147;R-HSA-167150;R-HSA-167087;R-HSA-167468;R-HSA-167148;R-HSA-167084;R-HSA-1…
R-HSA-1980145	Signaling by NOTCH2	1	38	0.00270289	0.424282	0.424282	2	20	0.00166889	-0.4257	9606	Homo sapiens	EP300		R-HSA-2976551;R-HSA-2976563
R-HSA-5668599	RHO GTPases Activate NADPH Oxidases	1	38	0.00270289	0.424282	0.424282	1	14	0.00116822	-0.4489	9606	Homo sapiens	PRKACA		R-HSA-9626817
R-HSA-199977	ER to Golgi Anterograde Transport	3	164	0.0116651	0.425558	0.425558	11	39	0.00325434	-0.242967	9606	Homo sapiens	SPTBN5;COPB1;TRAPPC9		R-HSA-5694439;R-HSA-6807877;R-HSA-6809011;R-HSA-6807875;R-HSA-5694418;R-HSA-6809010;R-HSA-6807872;R-HSA-6809006;R-HSA-6809003;R-HSA-5694441;R-HSA-5694409
R-HSA-167243	Tat-mediated HIV elongation arrest and recovery	1	39	0.00277402	0.432598	0.432598	3	3	0.000250334	-0.5736	9606	Homo sapiens	NELFA		R-HSA-167090;R-HSA-167459;R-HSA-167148
R-HSA-167238	Pausing and recovery of Tat-mediated HIV elongation	1	39	0.00277402	0.432598	0.432598	2	2	0.000166889	-0.5736	9606	Homo sapiens	NELFA		R-HSA-167076;R-HSA-167150
R-HSA-5083635	Defective B3GALTL causes Peters-plus syndrome (PpS)	1	39	0.00277402	0.432598	0.432598	1	1	8.34446e-05	-0.9603	9606	Homo sapiens	ADAMTSL4		R-HSA-6785565
R-HSA-8939243	RUNX1 interacts with co-factors whose precise effect on RUNX1 targets is not known	1	39	0.00277402	0.432598	0.432598	2	5	0.000417223	-0.4257	9606	Homo sapiens	EP300		R-HSA-8878050;R-HSA-8878056
R-HSA-6804758	Regulation of TP53 Activity through Acetylation	1	39	0.00277402	0.432598	0.432598	5	14	0.00116822	-0.4257	9606	Homo sapiens	EP300		R-HSA-6811479;R-HSA-5628871;R-HSA-6811508;R-HSA-6805650;R-HSA-3222093
R-HSA-399721	Glutamate binding, activation of AMPA receptors and synaptic plasticity	1	39	0.00277402	0.432598	0.432598	2	9	0.000751001	-0.4489	9606	Homo sapiens	PRKACA		R-HSA-421007;R-HSA-416639
R-HSA-389356	CD28 co-stimulation	1	39	0.00277402	0.432598	0.432598	2	19	0.00158545	-0.7397	9606	Homo sapiens	PIK3R2		R-HSA-389158;R-HSA-388832
R-HSA-187687	Signalling to ERKs	1	39	0.00277402	0.432598	0.432598	2	26	0.00216956	-0.4499	9606	Homo sapiens	RAPGEF1		R-HSA-170978;R-HSA-170979
R-HSA-167287	HIV elongation arrest and recovery	1	40	0.00284515	0.440795	0.440795	3	3	0.000250334	-0.5736	9606	Homo sapiens	NELFA		R-HSA-167284;R-HSA-167288;R-HSA-167481
R-HSA-167290	Pausing and recovery of HIV elongation	1	40	0.00284515	0.440795	0.440795	2	2	0.000166889	-0.5736	9606	Homo sapiens	NELFA		R-HSA-167282;R-HSA-167292
R-HSA-4090294	SUMOylation of intracellular receptors	1	40	0.00284515	0.440795	0.440795	2	25	0.00208611	-0.3729	9606	Homo sapiens	SF1		R-HSA-4546385;R-HSA-4546386
R-HSA-2022928	HS-GAG biosynthesis	1	40	0.00284515	0.440795	0.440795	1	14	0.00116822	0.6128	9606	Homo sapiens	HS2ST1		R-HSA-2076508
R-HSA-442755	Activation of NMDA receptors and postsynaptic events	2	103	0.00732627	0.440961	0.440961	4	48	0.00400534	-0.4489	9606	Homo sapiens	PRKACA		R-HSA-111925;R-HSA-111924;R-HSA-8951727;R-HSA-111919
R-HSA-400253	Circadian Clock	2	104	0.0073974	0.445836	0.445836	11	59	0.00492323	-0.4458	9606	Homo sapiens	CRTC2;EP300		R-HSA-400342;R-HSA-1368087;R-HSA-1368081;R-HSA-1368065;R-HSA-5663264;R-HSA-1801587;R-HSA-5663246;R-HSA-1368140;R-HSA-5663293;R-HSA-549475;R-HSA-5663273
R-HSA-212436	Generic Transcription Pathway	23	1519	0.108045	0.447221	0.447221	91	809	0.0675067	-0.267704	9606	Homo sapiens	L3MBTL1;KMT2D;DAXX;NOTCH1;ZNF480;KMT2B;GTF2H1;RPTOR;TNRC6C;NCOR2;MED25;CDK7;ZNF703;CNOT3;EP300;NELFA;PRKACA;SOCS4;TEAD3;SF1		R-HSA-8937097;R-HSA-9617683;R-HSA-3215152;R-HSA-8938507;R-HSA-2318752;R-HSA-212352;R-HSA-8951695;R-HSA-8951951;R-HSA-212356;R-HSA-3222072;R-HSA-8878220;R-HSA-8936068;R-HSA-3215295;R-HSA-8956568;R-HSA-1980047;R-HSA-2032781;R-HSA-5628871;R-HSA-6811508;R-HSA-8951966;R-HSA-1989766;R-HSA-8952081;R-HSA-3215144;R-HSA-8878237;R-HSA-8936979;R-HSA-9615501;R-HSA-8936616;R-HSA-8951977;R-HSA-9622579;R-HSA-887…
R-HSA-5696400	Dual Incision in GG-NER	1	41	0.00291628	0.448873	0.448873	3	3	0.000250334	0.452	9606	Homo sapiens	GTF2H1		R-HSA-5690213;R-HSA-5690990;R-HSA-5690988
R-HSA-5173214	O-glycosylation of TSR domain-containing proteins	1	41	0.00291628	0.448873	0.448873	2	2	0.000166889	-0.9603	9606	Homo sapiens	ADAMTSL4		R-HSA-5173005;R-HSA-5173192
R-HSA-901042	Calnexin/calreticulin cycle	1	41	0.00291628	0.448873	0.448873	2	13	0.00108478	-0.4839	9606	Homo sapiens	SYVN1		R-HSA-1022127;R-HSA-8867288
R-HSA-190861	Gap junction assembly	1	41	0.00291628	0.448873	0.448873	1	16	0.00133511	-0.7647	9606	Homo sapiens	GJA5		R-HSA-190682
R-HSA-73857	RNA Polymerase II Transcription	25	1658	0.117932	0.450908	0.450908	138	870	0.0725968	-0.244132	9606	Homo sapiens	L3MBTL1;KMT2D;DAXX;NOTCH1;INTS1;ZNF480;KMT2B;GTF2H1;RPTOR;TNRC6C;NCOR2;MED25;CDK7;ZNF703;CNOT3;EP300;SNRPE;NELFA;PRKACA;SOCS4;TEAD3;SF1		R-HSA-112385;R-HSA-113409;R-HSA-8937097;R-HSA-3215152;R-HSA-113411;R-HSA-113413;R-HSA-113412;R-HSA-8951695;R-HSA-8951951;R-HSA-113414;R-HSA-112392;R-HSA-3222072;R-HSA-112395;R-HSA-8878220;R-HSA-8936068;R-HSA-77069;R-HSA-77068;R-HSA-112396;R-HSA-77071;R-HSA-77073;R-HSA-8956568;R-HSA-6811508;R-HSA-77586;R-HSA-113429;R-HSA-8951966;R-HSA-113430;R-HSA-3215144;R-HSA-6810238;R-HSA-8878237;R-HSA-6810235;…
R-HSA-381038	XBP1(S) activates chaperone genes	2	106	0.00753965	0.455514	0.455514	1	48	0.00400534	-0.4839	9606	Homo sapiens	SYVN1		R-HSA-1791084
R-HSA-2559585	Oncogene Induced Senescence	1	42	0.00298741	0.456836	0.456836	3	18	0.001502	-0.4519	9606	Homo sapiens	TNRC6C		R-HSA-3209111;R-HSA-3209114;R-HSA-3209151
R-HSA-6807878	COPI-mediated anterograde transport	2	107	0.00761078	0.460316	0.460316	7	12	0.00100134	-0.15485	9606	Homo sapiens	SPTBN5;COPB1		R-HSA-6807877;R-HSA-6809011;R-HSA-6807875;R-HSA-6809010;R-HSA-6807872;R-HSA-6809006;R-HSA-6809003
R-HSA-6811434	COPI-dependent Golgi-to-ER retrograde traffic	2	107	0.00761078	0.460316	0.460316	6	11	0.000917891	0.41795	9606	Homo sapiens	COPB1;KIFAP3		R-HSA-6811412;R-HSA-6811427;R-HSA-6811426;R-HSA-6811423;R-HSA-6811418;R-HSA-6811417
R-HSA-933541	TRAF6 mediated IRF7 activation	1	43	0.00305854	0.464684	0.464684	4	11	0.000917891	-0.4257	9606	Homo sapiens	EP300		R-HSA-9604499;R-HSA-1028820;R-HSA-1028819;R-HSA-933536
R-HSA-392154	Nitric oxide stimulates guanylate cyclase	1	43	0.00305854	0.464684	0.464684	1	7	0.000584112	0.444	9606	Homo sapiens	PDE5A		R-HSA-418456
R-HSA-114604	GPVI-mediated activation cascade	1	43	0.00305854	0.464684	0.464684	2	25	0.00208611	-0.7397	9606	Homo sapiens	PIK3R2		R-HSA-437118;R-HSA-437162
R-HSA-6804757	Regulation of TP53 Degradation	1	43	0.00305854	0.464684	0.464684	2	30	0.00250334	1.4782	9606	Homo sapiens	DAXX		R-HSA-3222072;R-HSA-3215295
R-HSA-8957275	Post-translational protein phosphorylation	2	109	0.00775304	0.469847	0.469847	1	1	8.34446e-05	-0.4945	9606	Homo sapiens	MGAT4B;PNPLA2		R-HSA-8952289
R-HSA-162587	HIV Life Cycle	3	177	0.0125898	0.474498	0.474498	44	115	0.00959613	0.1331	9606	Homo sapiens	CDK7;GTF2H1;NELFA		R-HSA-167111;R-HSA-167115;R-HSA-167113;R-HSA-167118;R-HSA-167181;R-HSA-167117;R-HSA-170706;R-HSA-170704;R-HSA-167121;R-HSA-167191;R-HSA-167130;R-HSA-167128;R-HSA-167192;R-HSA-167134;R-HSA-167196;R-HSA-167133;R-HSA-167197;R-HSA-9613490;R-HSA-167459;R-HSA-167072;R-HSA-167136;R-HSA-167076;R-HSA-167077;R-HSA-9613498;R-HSA-167147;R-HSA-167150;R-HSA-167087;R-HSA-167468;R-HSA-167148;R-HSA-167084;R-HSA-1…
R-HSA-3214847	HATs acetylate histones	2	110	0.00782417	0.474576	0.474576	2	15	0.00125167	-0.59605	9606	Homo sapiens	EP300;HCFC1		R-HSA-3662335;R-HSA-3321805
R-HSA-381070	IRE1alpha activates chaperones	2	110	0.00782417	0.474576	0.474576	1	54	0.00450601	-0.4839	9606	Homo sapiens	SYVN1		R-HSA-1791084
R-HSA-5633007	Regulation of TP53 Activity	3	178	0.0126609	0.478187	0.478187	12	98	0.00817757	0.100567	9606	Homo sapiens	L3MBTL1;DAXX;EP300		R-HSA-6811479;R-HSA-5628871;R-HSA-6804229;R-HSA-6811508;R-HSA-6805650;R-HSA-6804242;R-HSA-3222116;R-HSA-6804383;R-HSA-3222072;R-HSA-3222093;R-HSA-6804379;R-HSA-3215295
R-HSA-6802948	Signaling by high-kinase activity BRAF mutants	1	46	0.00327193	0.487558	0.487558	4	6	0.000500668	-0.6997	9606	Homo sapiens	CNKSR1		R-HSA-6802912;R-HSA-6802911;R-HSA-6802910;R-HSA-6803227
R-HSA-6806003	Regulation of TP53 Expression and Degradation	1	46	0.00327193	0.487558	0.487558	2	35	0.00292056	1.4782	9606	Homo sapiens	DAXX		R-HSA-3222072;R-HSA-3215295
R-HSA-5674135	MAP2K and MAPK activation	1	47	0.00334305	0.494964	0.494964	4	8	0.000667557	-0.6997	9606	Homo sapiens	CNKSR1		R-HSA-5672980;R-HSA-5672978;R-HSA-5672972;R-HSA-5672973
R-HSA-5576892	Phase 0 - rapid depolarisation	1	47	0.00334305	0.494964	0.494964	1	2	0.000166889	-0.6847	9606	Homo sapiens	SCN4A		R-HSA-5576895
R-HSA-3371568	Attenuation phase	1	47	0.00334305	0.494964	0.494964	1	5	0.000417223	-0.4257	9606	Homo sapiens	EP300		R-HSA-3371554
R-HSA-451927	Interleukin-2 family signaling	1	47	0.00334305	0.494964	0.494964	1	58	0.00483979	-0.7397	9606	Homo sapiens	PIK3R2		R-HSA-508247
R-HSA-69231	Cyclin D associated events in G1	1	48	0.00341418	0.502264	0.502264	1	14	0.00116822	0.5209	9606	Homo sapiens	CDK7		R-HSA-8942836
R-HSA-69236	G1 Phase	1	48	0.00341418	0.502264	0.502264	1	14	0.00116822	0.5209	9606	Homo sapiens	CDK7		R-HSA-8942836
R-HSA-5617472	Activation of anterior HOX genes in hindbrain development during early embryogenesis	2	116	0.00825094	0.502402	0.502402	27	43	0.00358812	-0.59845	9606	Homo sapiens	KMT2D;EP300		R-HSA-5617877;R-HSA-5617492;R-HSA-5617431;R-HSA-5617874;R-HSA-5621010;R-HSA-6810159;R-HSA-6810158;R-HSA-5617887;R-HSA-5617862;R-HSA-5617859;R-HSA-6810161;R-HSA-5617484;R-HSA-5617676;R-HSA-5693644;R-HSA-5617486;R-HSA-5617672;R-HSA-5617867;R-HSA-5617483;R-HSA-5621002;R-HSA-5617866;R-HSA-5617661;R-HSA-5617471;R-HSA-5617452;R-HSA-5617454;R-HSA-6810139;R-HSA-5617641;R-HSA-5617896
R-HSA-5619507	Activation of HOX genes during differentiation	2	116	0.00825094	0.502402	0.502402	27	43	0.00358812	-0.59845	9606	Homo sapiens	KMT2D;EP300		R-HSA-5617877;R-HSA-5617492;R-HSA-5617431;R-HSA-5617874;R-HSA-5621010;R-HSA-6810159;R-HSA-6810158;R-HSA-5617887;R-HSA-5617862;R-HSA-5617859;R-HSA-6810161;R-HSA-5617484;R-HSA-5617676;R-HSA-5693644;R-HSA-5617486;R-HSA-5617672;R-HSA-5617867;R-HSA-5617483;R-HSA-5621002;R-HSA-5617866;R-HSA-5617661;R-HSA-5617471;R-HSA-5617452;R-HSA-5617454;R-HSA-6810139;R-HSA-5617641;R-HSA-5617896
R-HSA-165159	mTOR signalling	1	49	0.00348531	0.509459	0.509459	10	28	0.00233645	-0.4348	9606	Homo sapiens	RPTOR		R-HSA-165680;R-HSA-165718;R-HSA-447074;R-HSA-5653968;R-HSA-380979;R-HSA-377186;R-HSA-5672828;R-HSA-5672843;R-HSA-165692;R-HSA-5672824
R-HSA-196741	Cobalamin (Cbl, vitamin B12) transport and metabolism	1	49	0.00348531	0.509459	0.509459	1	30	0.00250334	-0.5193	9606	Homo sapiens	ABCC1		R-HSA-3095901
R-HSA-195721	Signaling by WNT	5	330	0.0234725	0.523335	0.523335	9	156	0.0130174	-0.60476	9606	Homo sapiens	TNRC6C;KMT2D;EP300;PRKACA;BCL9L		R-HSA-201712;R-HSA-4332390;R-HSA-3322427;R-HSA-3364042;R-HSA-3364026;R-HSA-4518575;R-HSA-4518585;R-HSA-3364014;R-HSA-5138432
R-HSA-5683057	MAPK family signaling cascades	5	332	0.0236148	0.52868	0.52868	8	86	0.00717623	-0.56024	9606	Homo sapiens	TNRC6C;CNKSR1;SPTBN5;PRKACA		R-HSA-5672980;R-HSA-5672965;R-HSA-5672978;R-HSA-5687088;R-HSA-5687103;R-HSA-5672972;R-HSA-5672973;R-HSA-5687113
R-HSA-350562	Regulation of ornithine decarboxylase (ODC)	1	52	0.0036987	0.530428	0.530428	4	4	0.000333778	0.4043	9606	Homo sapiens	ODC1		R-HSA-353125;R-HSA-350567;R-HSA-350578;R-HSA-350600
R-HSA-6802946	Signaling by moderate kinase activity BRAF mutants	1	52	0.0036987	0.530428	0.530428	4	7	0.000584112	-0.6997	9606	Homo sapiens	CNKSR1		R-HSA-6802919;R-HSA-6802914;R-HSA-6803230;R-HSA-6802921
R-HSA-2172127	DAP12 interactions	1	52	0.0036987	0.530428	0.530428	2	33	0.00275367	-0.7397	9606	Homo sapiens	PIK3R2		R-HSA-2424480;R-HSA-2424482
R-HSA-2142691	Synthesis of Leukotrienes (LT) and Eoxins (EX)	1	52	0.0036987	0.530428	0.530428	1	19	0.00158545	-0.5193	9606	Homo sapiens	ABCC1		R-HSA-266070
R-HSA-190828	Gap junction trafficking	1	52	0.0036987	0.530428	0.530428	1	20	0.00166889	-0.7647	9606	Homo sapiens	GJA5		R-HSA-190682
R-HSA-8864260	Transcriptional regulation by the AP-2 (TFAP2) family of transcription factors	1	52	0.0036987	0.530428	0.530428	1	44	0.00367156	-0.4257	9606	Homo sapiens	EP300		R-HSA-8864307
R-HSA-983231	Factors involved in megakaryocyte development and platelet production	3	194	0.013799	0.535457	0.535457	4	43	0.00358812	-0.168	9606	Homo sapiens	PRKACA;KIFAP3		R-HSA-983259;R-HSA-992708;R-HSA-984708;R-HSA-983266
R-HSA-6802955	Paradoxical activation of RAF signaling by kinase inactive BRAF	1	53	0.00376983	0.537217	0.537217	4	7	0.000584112	-0.6997	9606	Homo sapiens	CNKSR1		R-HSA-6802918;R-HSA-6803234;R-HSA-6802943;R-HSA-6802942
R-HSA-382556	ABC-family proteins mediated transport	2	124	0.00881997	0.538001	0.538001	3	28	0.00233645	-0.5549	9606	Homo sapiens	ABCA2;ABCC1		R-HSA-1369028;R-HSA-1454916;R-HSA-1369052
R-HSA-6811558	PI5P, PP2A and IER3 Regulate PI3K/AKT Signaling	2	125	0.0088911	0.542327	0.542327	2	7	0.000584112	-0.5973	9606	Homo sapiens	PIK3R2;PIP5K1C		R-HSA-2316434;R-HSA-1676082
R-HSA-418346	Platelet homeostasis	2	125	0.0088911	0.542327	0.542327	3	30	0.00250334	0.00755	9606	Homo sapiens	STIM1;PDE5A		R-HSA-434798;R-HSA-434700;R-HSA-418456
R-HSA-5628897	TP53 Regulates Metabolic Genes	2	125	0.0088911	0.542327	0.542327	3	34	0.00283712	-0.44335	9606	Homo sapiens	RPTOR;TNRC6C		R-HSA-2318752;R-HSA-2321904;R-HSA-380979
R-HSA-2514859	Inactivation, recovery and regulation of the phototransduction cascade	1	54	0.00384096	0.543909	0.543909	1	19	0.00158545	-0.4489	9606	Homo sapiens	PRKACA		R-HSA-74615
R-HSA-8963899	Plasma lipoprotein remodeling	1	54	0.00384096	0.543909	0.543909	1	30	0.00250334	-2.2453	9606	Homo sapiens	PCSK5		R-HSA-6784676
R-HSA-1266738	Developmental Biology	17	1177	0.0837186	0.544364	0.544364	87	484	0.0403872	-0.589112	9606	Homo sapiens	KMT2D;SPTBN5;NOTCH1;PIK3R2;RGMA;NCOR2;MED25;EP300;SCN4A;NANOG;PIP5K1C;PRKACA;SF1		R-HSA-5617877;R-HSA-5617492;R-HSA-2972975;R-HSA-480515;R-HSA-5617874;R-HSA-2972965;R-HSA-452750;R-HSA-1183003;R-HSA-2972964;R-HSA-2972967;R-HSA-5617887;R-HSA-2972966;R-HSA-560517;R-HSA-2972960;R-HSA-2972962;R-HSA-1980047;R-HSA-5617862;R-HSA-5617859;R-HSA-452894;R-HSA-5617484;R-HSA-5693644;R-HSA-5617486;R-HSA-2972977;R-HSA-5617867;R-HSA-2972979;R-HSA-5617483;R-HSA-2972978;R-HSA-6800120;R-HSA-56178…
R-HSA-5620920	Cargo trafficking to the periciliary membrane	1	55	0.00391208	0.550505	0.550505	9	27	0.002253	-0.5791	9606	Homo sapiens	PKD1		R-HSA-5623525;R-HSA-5623524;R-HSA-5623527;R-HSA-5620918;R-HSA-5623521;R-HSA-5620914;R-HSA-5623519;R-HSA-5623513;R-HSA-5620921
R-HSA-2173793	Transcriptional activity of SMAD2/SMAD3:SMAD4 heterotrimer	1	55	0.00391208	0.550505	0.550505	3	38	0.00317089	-0.6175	9606	Homo sapiens	NCOR2		R-HSA-2186741;R-HSA-2186747;R-HSA-173481
R-HSA-140877	Formation of Fibrin Clot (Clotting Cascade)	1	55	0.00391208	0.550505	0.550505	4	57	0.00475634	0.6038	9606	Homo sapiens	PROS1		R-HSA-141026;R-HSA-5604929;R-HSA-5591040;R-HSA-5607002
R-HSA-1483191	Synthesis of PC	1	55	0.00391208	0.550505	0.550505	1	18	0.001502	-0.4626	9606	Homo sapiens	ACHE		R-HSA-372519
R-HSA-1592230	Mitochondrial biogenesis	2	127	0.00903336	0.550894	0.550894	5	36	0.00300401	-0.61615	9606	Homo sapiens	CRTC2;HCFC1		R-HSA-1592232;R-HSA-1592250;R-HSA-1592252;R-HSA-1368140;R-HSA-2466367
R-HSA-381426	Regulation of Insulin-like Growth Factor (IGF) transport and uptake by Insulin-like Growth Factor Binding Proteins (IGFBPs)	2	127	0.00903336	0.550894	0.550894	1	14	0.00116822	-0.4945	9606	Homo sapiens	MGAT4B;PNPLA2		R-HSA-8952289
R-HSA-72165	mRNA Splicing - Minor Pathway	1	56	0.00398321	0.557006	0.557006	5	5	0.000417223	0.6486	9606	Homo sapiens	SNRPE		R-HSA-75079;R-HSA-75081;R-HSA-75080;R-HSA-75083;R-HSA-75082
R-HSA-209776	Amine-derived hormones	1	56	0.00398321	0.557006	0.557006	1	21	0.00175234	0.6385	9606	Homo sapiens	DIO2		R-HSA-209772
R-HSA-157858	Gap junction trafficking and regulation	1	56	0.00398321	0.557006	0.557006	1	24	0.00200267	-0.7647	9606	Homo sapiens	GJA5		R-HSA-190682
R-HSA-5621481	C-type lectin receptors (CLRs)	3	202	0.014368	0.562736	0.562736	3	68	0.00567423	-0.441167	9606	Homo sapiens	EP300;PRKACA		R-HSA-5660660;R-HSA-5624473;R-HSA-5660666
R-HSA-532668	N-glycan trimming in the ER and Calnexin/Calreticulin cycle	1	57	0.00405434	0.563413	0.563413	2	18	0.001502	-0.4839	9606	Homo sapiens	SYVN1		R-HSA-1022127;R-HSA-8867288
R-HSA-8941858	Regulation of RUNX3 expression and activity	1	57	0.00405434	0.563413	0.563413	1	9	0.000751001	-0.4257	9606	Homo sapiens	EP300		R-HSA-8952419
R-HSA-373760	L1CAM interactions	2	130	0.00924675	0.563533	0.563533	2	54	0.00450601	-0.71825	9606	Homo sapiens	SPTBN5;SCN4A		R-HSA-392751;R-HSA-373739
R-HSA-109704	PI3K Cascade	1	58	0.00412547	0.569728	0.569728	1	6	0.000500668	-0.7397	9606	Homo sapiens	PIK3R2		R-HSA-109699
R-HSA-2514856	The phototransduction cascade	1	58	0.00412547	0.569728	0.569728	1	27	0.002253	-0.4489	9606	Homo sapiens	PRKACA		R-HSA-74615
R-HSA-446203	Asparagine N-linked glycosylation	6	421	0.0299452	0.5743	0.5743	14	143	0.0119326	-0.352367	9606	Homo sapiens	SPTBN5;COPB1;MGAT4B;SYVN1;TRAPPC9		R-HSA-1022127;R-HSA-6807877;R-HSA-6807875;R-HSA-5694418;R-HSA-6807872;R-HSA-6809006;R-HSA-6809003;R-HSA-975903;R-HSA-5694439;R-HSA-6809011;R-HSA-6809010;R-HSA-8867288;R-HSA-5694441;R-HSA-5694409
R-HSA-199418	Negative regulation of the PI3K/AKT network	2	133	0.00946013	0.575917	0.575917	2	10	0.000834446	-0.5973	9606	Homo sapiens	PIK3R2;PIP5K1C		R-HSA-2316434;R-HSA-1676082
R-HSA-177929	Signaling by EGFR	1	59	0.0041966	0.575952	0.575952	6	48	0.00400534	-0.6042	9606	Homo sapiens	EPN1		R-HSA-8867047;R-HSA-183072;R-HSA-8867044;R-HSA-8867041;R-HSA-182986;R-HSA-182990
R-HSA-373752	Netrin-1 signaling	1	59	0.0041966	0.575952	0.575952	1	37	0.00308745	-0.707	9606	Homo sapiens	RGMA		R-HSA-374692
R-HSA-6794361	Neurexins and neuroligins	1	60	0.00426773	0.582086	0.582086	1	19	0.00158545	-1.0595	9606	Homo sapiens	SYT2		R-HSA-6794348
R-HSA-5339562	Uptake and actions of bacterial toxins	1	60	0.00426773	0.582086	0.582086	3	65	0.0054239	-1.0595	9606	Homo sapiens	SYT2		R-HSA-5244402;R-HSA-5244404;R-HSA-5244397
R-HSA-3371556	Cellular response to heat stress	2	135	0.00960239	0.58403	0.58403	2	29	0.00241989	-0.43025	9606	Homo sapiens	RPTOR;EP300		R-HSA-3371554;R-HSA-5082405
R-HSA-416476	G alpha (q) signalling events	4	282	0.0200583	0.586387	0.586387	7	35	0.00292056	-0.162575	9606	Homo sapiens	PTGFR;GRK2;PIK3R2;PRKACA		R-HSA-416358;R-HSA-416516;R-HSA-749448;R-HSA-2179413;R-HSA-749452;R-HSA-400015;R-HSA-379048
R-HSA-5362768	Hh mutants that don't undergo autocatalytic processing are degraded by ERAD	1	61	0.00433886	0.588132	0.588132	3	6	0.000500668	-0.4839	9606	Homo sapiens	SYVN1		R-HSA-5483238;R-HSA-5387386;R-HSA-5387389
R-HSA-418597	G alpha (z) signalling events	1	62	0.00440999	0.594091	0.594091	3	13	0.00108478	-0.4489	9606	Homo sapiens	PRKACA		R-HSA-8982703;R-HSA-751040;R-HSA-8982709
R-HSA-69275	G2/M Transition	3	212	0.0150793	0.595444	0.595444	16	78	0.00650868	-0.1179	9606	Homo sapiens	CDK7;EP300;PRKACA		R-HSA-380455;R-HSA-380294;R-HSA-170087;R-HSA-4088152;R-HSA-380303;R-HSA-8853419;R-HSA-3000319;R-HSA-380311;R-HSA-380272;R-HSA-2574845;R-HSA-8853405;R-HSA-3000310;R-HSA-4088162;R-HSA-380283;R-HSA-170076;R-HSA-2574840
R-HSA-3214815	HDACs deacetylate histones	1	63	0.00448112	0.599964	0.599964	1	4	0.000333778	-0.6175	9606	Homo sapiens	NCOR2		R-HSA-3777129
R-HSA-193648	NRAGE signals death through JNK	1	63	0.00448112	0.599964	0.599964	1	7	0.000584112	-0.7359	9606	Homo sapiens	ARHGEF15		R-HSA-205039
R-HSA-453274	Mitotic G2-G2/M phases	3	214	0.0152216	0.601793	0.601793	16	80	0.00667557	-0.1179	9606	Homo sapiens	CDK7;EP300;PRKACA		R-HSA-380455;R-HSA-380294;R-HSA-170087;R-HSA-4088152;R-HSA-380303;R-HSA-8853419;R-HSA-3000319;R-HSA-380311;R-HSA-380272;R-HSA-2574845;R-HSA-8853405;R-HSA-3000310;R-HSA-4088162;R-HSA-380283;R-HSA-170076;R-HSA-2574840
R-HSA-5387390	Hh mutants abrogate ligand secretion	1	64	0.00455224	0.605753	0.605753	3	7	0.000584112	-0.4839	9606	Homo sapiens	SYVN1		R-HSA-5483238;R-HSA-5387386;R-HSA-5387389
R-HSA-112399	IRS-mediated signalling	1	64	0.00455224	0.605753	0.605753	2	9	0.000751001	-0.7397	9606	Homo sapiens	PIK3R2		R-HSA-74737;R-HSA-109699
R-HSA-201681	TCF dependent signaling in response to WNT	3	216	0.0153638	0.608077	0.608077	5	71	0.00592457	-0.707667	9606	Homo sapiens	KMT2D;EP300;BCL9L		R-HSA-201712;R-HSA-3322427;R-HSA-3364042;R-HSA-3364026;R-HSA-3364014
R-HSA-6802949	Signaling by RAS mutants	1	65	0.00462337	0.611458	0.611458	4	8	0.000667557	-0.6997	9606	Homo sapiens	CNKSR1		R-HSA-6803233;R-HSA-6802926;R-HSA-6802925;R-HSA-6802922
R-HSA-2980766	Nuclear Envelope Breakdown	1	65	0.00462337	0.611458	0.611458	2	13	0.00108478	-0.4489	9606	Homo sapiens	PRKACA		R-HSA-5229194;R-HSA-5223304
R-HSA-429914	Deadenylation-dependent mRNA decay	1	65	0.00462337	0.611458	0.611458	1	10	0.000834446	-0.758	9606	Homo sapiens	CNOT3		R-HSA-429955
R-HSA-422475	Axon guidance	8	583	0.0414681	0.613183	0.613183	18	297	0.024783	-0.5856	9606	Homo sapiens	SPTBN5;SCN4A;PIK3R2;PIP5K1C;PRKACA;RGMA		R-HSA-374692;R-HSA-399936;R-HSA-392751;R-HSA-8855915;R-HSA-373739;R-HSA-9010681;R-HSA-392053;R-HSA-392054;R-HSA-392051;R-HSA-9010641;R-HSA-391868;R-HSA-9010643;R-HSA-391871;R-HSA-8854908;R-HSA-391865;R-HSA-8854905;R-HSA-9010646;R-HSA-391866
R-HSA-194441	Metabolism of non-coding RNA	1	66	0.0046945	0.617082	0.617082	5	6	0.000500668	0.6486	9606	Homo sapiens	SNRPE		R-HSA-191763;R-HSA-191830;R-HSA-191786;R-HSA-191784;R-HSA-191790
R-HSA-191859	snRNP Assembly	1	66	0.0046945	0.617082	0.617082	5	6	0.000500668	0.6486	9606	Homo sapiens	SNRPE		R-HSA-191763;R-HSA-191830;R-HSA-191786;R-HSA-191784;R-HSA-191790
R-HSA-194840	Rho GTPase cycle	2	144	0.0102425	0.619122	0.619122	2	5	0.000417223	-0.7378	9606	Homo sapiens	ARHGEF15;PIK3R2		R-HSA-194913;R-HSA-194922
R-HSA-76005	Response to elevated platelet cytosolic Ca2+	2	144	0.0102425	0.619122	0.619122	4	14	0.00116822	0.07745	9606	Homo sapiens	PROS1;PRKACA		R-HSA-114553;R-HSA-481007;R-HSA-114683;R-HSA-114684
R-HSA-351202	Metabolism of polyamines	2	144	0.0102425	0.619122	0.619122	6	38	0.00317089	-0.12685	9606	Homo sapiens	SLC6A8;ODC1		R-HSA-353125;R-HSA-350567;R-HSA-70692;R-HSA-350578;R-HSA-350600;R-HSA-200396
R-HSA-109688	Cleavage of Growing Transcript in the Termination Region	1	67	0.00476563	0.622624	0.622624	2	4	0.000333778	0.6486	9606	Homo sapiens	SNRPE		R-HSA-77586;R-HSA-111437
R-HSA-73856	RNA Polymerase II Transcription Termination	1	67	0.00476563	0.622624	0.622624	2	4	0.000333778	0.6486	9606	Homo sapiens	SNRPE		R-HSA-77586;R-HSA-111437
R-HSA-9033241	Peroxisomal protein import	1	67	0.00476563	0.622624	0.622624	5	26	0.00216956	0.38	9606	Homo sapiens	AGPS		R-HSA-9033240;R-HSA-9033514;R-HSA-9033232;R-HSA-9033506;R-HSA-9033238
R-HSA-1227986	Signaling by ERBB2	1	67	0.00476563	0.622624	0.622624	1	43	0.00358812	-0.4489	9606	Homo sapiens	PRKACA		R-HSA-8934446
R-HSA-112314	Neurotransmitter receptors and postsynaptic signal transmission	3	222	0.0157906	0.626533	0.626533	6	81	0.00675901	-0.4489	9606	Homo sapiens	PRKACA		R-HSA-111925;R-HSA-111924;R-HSA-8951727;R-HSA-421007;R-HSA-416639;R-HSA-111919
R-HSA-1483206	Glycerophospholipid biosynthesis	3	222	0.0157906	0.626533	0.626533	6	133	0.0110981	-0.160933	9606	Homo sapiens	ACHE;SELENOI;PNPLA2		R-HSA-1482647;R-HSA-372519;R-HSA-1482962;R-HSA-1482654;R-HSA-1482811;R-HSA-1482777
R-HSA-8873719	RAB geranylgeranylation	1	68	0.00483676	0.628086	0.628086	2	5	0.000417223	-0.4867	9606	Homo sapiens	RAB11B		R-HSA-8870469;R-HSA-8870466
R-HSA-983189	Kinesins	1	68	0.00483676	0.628086	0.628086	3	14	0.00116822	0.3938	9606	Homo sapiens	KIFAP3		R-HSA-983259;R-HSA-984708;R-HSA-983266
R-HSA-2428928	IRS-related events triggered by IGF1R	1	68	0.00483676	0.628086	0.628086	2	12	0.00100134	-0.7397	9606	Homo sapiens	PIK3R2		R-HSA-74737;R-HSA-109699
R-HSA-375165	NCAM signaling for neurite out-growth	1	69	0.00490789	0.63347	0.63347	7	23	0.00191923	-0.7518	9606	Homo sapiens	SPTBN5		R-HSA-392053;R-HSA-392054;R-HSA-392051;R-HSA-391868;R-HSA-391871;R-HSA-391865;R-HSA-391866
R-HSA-163841	Gamma carboxylation, hypusine formation and arylsulfatase activation	1	69	0.00490789	0.63347	0.63347	3	39	0.00325434	0.6038	9606	Homo sapiens	PROS1		R-HSA-159729;R-HSA-159752;R-HSA-159773
R-HSA-8856688	Golgi-to-ER retrograde transport	2	148	0.0105271	0.633976	0.633976	6	18	0.001502	0.41795	9606	Homo sapiens	COPB1;KIFAP3		R-HSA-6811412;R-HSA-6811427;R-HSA-6811426;R-HSA-6811423;R-HSA-6811418;R-HSA-6811417
R-HSA-8943724	Regulation of PTEN gene transcription	1	70	0.00497902	0.638776	0.638776	2	15	0.00125167	-0.4348	9606	Homo sapiens	RPTOR		R-HSA-8944457;R-HSA-8944454
R-HSA-8848021	Signaling by PTK6	1	70	0.00497902	0.638776	0.638776	4	52	0.00433912	-0.9578	9606	Homo sapiens	STAP2		R-HSA-8848087;R-HSA-8848023;R-HSA-8848077;R-HSA-8848124
R-HSA-9006927	Signaling by Non-Receptor Tyrosine Kinases	1	70	0.00497902	0.638776	0.638776	4	52	0.00433912	-0.9578	9606	Homo sapiens	STAP2		R-HSA-8848087;R-HSA-8848023;R-HSA-8848077;R-HSA-8848124
R-HSA-373755	Semaphorin interactions	1	70	0.00497902	0.638776	0.638776	1	40	0.00333778	-0.4549	9606	Homo sapiens	PIP5K1C		R-HSA-399936
R-HSA-380284	Loss of proteins required for interphase microtubule organization from the centrosome	1	71	0.00505015	0.644005	0.644005	3	3	0.000250334	-0.4489	9606	Homo sapiens	PRKACA		R-HSA-380294;R-HSA-380272;R-HSA-380303
R-HSA-380259	Loss of Nlp from mitotic centrosomes	1	71	0.00505015	0.644005	0.644005	2	2	0.000166889	-0.4489	9606	Homo sapiens	PRKACA		R-HSA-380272;R-HSA-380303
R-HSA-2428924	IGF1R signaling cascade	1	71	0.00505015	0.644005	0.644005	2	17	0.00141856	-0.7397	9606	Homo sapiens	PIK3R2		R-HSA-74737;R-HSA-109699
R-HSA-74751	Insulin receptor signalling cascade	1	71	0.00505015	0.644005	0.644005	2	25	0.00208611	-0.7397	9606	Homo sapiens	PIK3R2		R-HSA-74737;R-HSA-109699
R-HSA-6802952	Signaling by BRAF and RAF fusions	1	72	0.00512127	0.64916	0.64916	4	5	0.000417223	-0.6997	9606	Homo sapiens	CNKSR1		R-HSA-6802935;R-HSA-6802934;R-HSA-6802933;R-HSA-6802932
R-HSA-5358346	Hedgehog ligand biogenesis	1	72	0.00512127	0.64916	0.64916	3	15	0.00125167	-0.4839	9606	Homo sapiens	SYVN1		R-HSA-5362441;R-HSA-5362459;R-HSA-5362412
R-HSA-2404192	Signaling by Type 1 Insulin-like Growth Factor 1 Receptor (IGF1R)	1	72	0.00512127	0.64916	0.64916	2	19	0.00158545	-0.7397	9606	Homo sapiens	PIK3R2		R-HSA-74737;R-HSA-109699
R-HSA-1793185	Chondroitin sulfate/dermatan sulfate metabolism	1	73	0.0051924	0.65424	0.65424	1	24	0.00200267	0.7784	9606	Homo sapiens	DSEL		R-HSA-2022052
R-HSA-9018519	Estrogen-dependent gene expression	2	154	0.0109538	0.655406	0.655406	23	66	0.00550734	-0.4388	9606	Homo sapiens	TNRC6C;EP300		R-HSA-9012203;R-HSA-9011981;R-HSA-9023884;R-HSA-9008271;R-HSA-9018497;R-HSA-9023840;R-HSA-9018499;R-HSA-9009378;R-HSA-9011941;R-HSA-9012196;R-HSA-9038052;R-HSA-9011975;R-HSA-9023846;R-HSA-9011961;R-HSA-9008315;R-HSA-9009371;R-HSA-9012186;R-HSA-9008285;R-HSA-9012208;R-HSA-9023859;R-HSA-9038163;R-HSA-9023860;R-HSA-9011958
R-HSA-397014	Muscle contraction	3	232	0.0165019	0.655954	0.655954	5	41	0.00342123	-0.520833	9606	Homo sapiens	STIM1;SCN4A;PRKACA		R-HSA-2089943;R-HSA-434798;R-HSA-5576895;R-HSA-5617182;R-HSA-5617179
R-HSA-8854518	AURKA Activation by TPX2	1	74	0.00526353	0.659247	0.659247	2	2	0.000166889	-0.4489	9606	Homo sapiens	PRKACA		R-HSA-8853405;R-HSA-8853419
R-HSA-376176	Signaling by ROBO receptors	3	235	0.0167153	0.664452	0.664452	4	60	0.00500668	-0.4489	9606	Homo sapiens	PRKACA		R-HSA-9010681;R-HSA-9010641;R-HSA-9010643;R-HSA-9010646
R-HSA-428157	Sphingolipid metabolism	2	157	0.0111672	0.665742	0.665742	2	62	0.00517356	-0.63135	9606	Homo sapiens	CPTP;PKD1		R-HSA-429698;R-HSA-5339535
R-HSA-1257604	PIP3 activates AKT signaling	4	315	0.0224056	0.67243	0.67243	29	86	0.00717623	-0.520325	9606	Homo sapiens	RPTOR;TNRC6C;PIK3R2;PIP5K1C		R-HSA-8944457;R-HSA-8944650;R-HSA-8944522;R-HSA-2318752;R-HSA-8948621;R-HSA-8948623;R-HSA-8944706;R-HSA-8948612;R-HSA-8944454;R-HSA-8948569;R-HSA-8944538;R-HSA-8944599;R-HSA-8948651;R-HSA-8944684;R-HSA-8948524;R-HSA-8945709;R-HSA-8948641;R-HSA-8944483;R-HSA-1676082;R-HSA-8948582;R-HSA-8948583;R-HSA-114542;R-HSA-8944632;R-HSA-8948536;R-HSA-8944569;R-HSA-2316434;R-HSA-8948602;R-HSA-8944497;R-HSA-89…
R-HSA-204005	COPII-mediated vesicle transport	1	77	0.00547692	0.673838	0.673838	4	16	0.00133511	-0.4192	9606	Homo sapiens	TRAPPC9		R-HSA-5694439;R-HSA-5694418;R-HSA-5694441;R-HSA-5694409
R-HSA-1834949	Cytosolic sensors of pathogen-associated DNA	1	77	0.00547692	0.673838	0.673838	1	48	0.00400534	-0.4257	9606	Homo sapiens	EP300		R-HSA-3134883
R-HSA-381119	Unfolded Protein Response (UPR)	2	160	0.0113806	0.675829	0.675829	1	95	0.00792724	-0.4839	9606	Homo sapiens	SYVN1		R-HSA-1791084
R-HSA-8939211	ESR-mediated signaling	2	161	0.0114517	0.679135	0.679135	23	72	0.00600801	-0.4388	9606	Homo sapiens	TNRC6C;EP300		R-HSA-9012203;R-HSA-9011981;R-HSA-9023884;R-HSA-9008271;R-HSA-9018497;R-HSA-9023840;R-HSA-9018499;R-HSA-9009378;R-HSA-9011941;R-HSA-9012196;R-HSA-9038052;R-HSA-9011975;R-HSA-9023846;R-HSA-9011961;R-HSA-9008315;R-HSA-9009371;R-HSA-9012186;R-HSA-9008285;R-HSA-9012208;R-HSA-9023859;R-HSA-9038163;R-HSA-9023860;R-HSA-9011958
R-HSA-1445148	Translocation of SLC2A4 (GLUT4) to the plasma membrane	1	79	0.00561918	0.683219	0.683219	1	15	0.00125167	0.3938	9606	Homo sapiens	KIFAP3		R-HSA-2316347
R-HSA-3000178	ECM proteoglycans	1	79	0.00561918	0.683219	0.683219	1	23	0.00191923	-0.8004	9606	Homo sapiens	LAMA5		R-HSA-2396124
R-HSA-1660661	Sphingolipid de novo biosynthesis	1	79	0.00561918	0.683219	0.683219	1	30	0.00250334	-0.5791	9606	Homo sapiens	PKD1		R-HSA-429698
R-HSA-204998	Cell death signalling via NRAGE, NRIF and NADE	1	80	0.00569031	0.687808	0.687808	1	17	0.00141856	-0.7359	9606	Homo sapiens	ARHGEF15		R-HSA-205039
R-HSA-3858494	Beta-catenin independent WNT signaling	2	165	0.0117363	0.69209	0.69209	4	51	0.00425567	-0.4504	9606	Homo sapiens	TNRC6C;PRKACA		R-HSA-4332390;R-HSA-4518575;R-HSA-4518585;R-HSA-5138432
R-HSA-425366	Transport of bile salts and organic acids, metal ions and amine compounds	2	165	0.0117363	0.69209	0.69209	2	66	0.00550734	-0.12665	9606	Homo sapiens	SLC13A4;SLC39A6		R-HSA-442317;R-HSA-433099
R-HSA-380270	Recruitment of mitotic centrosome proteins and complexes	1	81	0.00576143	0.692331	0.692331	3	3	0.000250334	-0.4489	9606	Homo sapiens	PRKACA		R-HSA-380311;R-HSA-380455;R-HSA-380283
R-HSA-380287	Centrosome maturation	1	83	0.00590369	0.701182	0.701182	6	6	0.000500668	-0.4489	9606	Homo sapiens	PRKACA		R-HSA-380311;R-HSA-380455;R-HSA-380294;R-HSA-380272;R-HSA-380303;R-HSA-380283
R-HSA-1234174	Regulation of Hypoxia-inducible Factor (HIF) by oxygen	1	83	0.00590369	0.701182	0.701182	4	20	0.00166889	-0.4257	9606	Homo sapiens	EP300		R-HSA-1234167;R-HSA-1235035;R-HSA-1235070;R-HSA-1235037
R-HSA-2262749	Cellular response to hypoxia	1	83	0.00590369	0.701182	0.701182	4	20	0.00166889	-0.4257	9606	Homo sapiens	EP300		R-HSA-1234167;R-HSA-1235035;R-HSA-1235070;R-HSA-1235037
R-HSA-383280	Nuclear Receptor transcription pathway	1	84	0.00597482	0.705513	0.705513	1	1	8.34446e-05	-0.3729	9606	Homo sapiens	SF1		R-HSA-376419
R-HSA-416482	G alpha (12/13) signalling events	1	85	0.00604595	0.70978	0.70978	1	14	0.00116822	-0.7359	9606	Homo sapiens	ARHGEF15		R-HSA-419166
R-HSA-170834	Signaling by TGF-beta Receptor Complex	1	85	0.00604595	0.70978	0.70978	3	82	0.00684246	-0.6175	9606	Homo sapiens	NCOR2		R-HSA-2186741;R-HSA-2186747;R-HSA-173481
R-HSA-6807070	PTEN Regulation	2	171	0.012163	0.710714	0.710714	26	56	0.0046729	-0.44335	9606	Homo sapiens	RPTOR;TNRC6C		R-HSA-8944457;R-HSA-8944650;R-HSA-8944522;R-HSA-2318752;R-HSA-8948621;R-HSA-8948623;R-HSA-8944706;R-HSA-8948612;R-HSA-8944454;R-HSA-8948569;R-HSA-8944538;R-HSA-8944599;R-HSA-8948651;R-HSA-8944684;R-HSA-8948524;R-HSA-8945709;R-HSA-8948641;R-HSA-8944483;R-HSA-8948582;R-HSA-8948583;R-HSA-8944632;R-HSA-8948536;R-HSA-8944569;R-HSA-8948602;R-HSA-8944497;R-HSA-8948594
R-HSA-1660662	Glycosphingolipid metabolism	1	86	0.00611708	0.713986	0.713986	1	32	0.00267023	-0.6836	9606	Homo sapiens	CPTP		R-HSA-5339535
R-HSA-5663202	Diseases of signal transduction	6	488	0.0347109	0.714107	0.714107	63	297	0.024783	-0.61055	9606	Homo sapiens	NCOR2;CNKSR1;NOTCH1;SYVN1;EP300;PIK3R2		R-HSA-6802919;R-HSA-6802918;R-HSA-2220964;R-HSA-6802914;R-HSA-2220967;R-HSA-2220966;R-HSA-6802912;R-HSA-6802926;R-HSA-2220971;R-HSA-6802925;R-HSA-6802922;R-HSA-6802921;R-HSA-2666278;R-HSA-6802935;R-HSA-6802934;R-HSA-2220976;R-HSA-2220979;R-HSA-6802933;R-HSA-6802932;R-HSA-2220978;R-HSA-2220981;R-HSA-2220982;R-HSA-2220985;R-HSA-6802943;R-HSA-6802942;R-HSA-2220988;R-HSA-2900748;R-HSA-2691211;R-HSA-2…
R-HSA-71387	Metabolism of carbohydrates	5	415	0.0295185	0.721871	0.721871	6	213	0.0177737	-0.0625	9606	Homo sapiens	PFKFB1;DSEL;PRKACA;HS2ST1		R-HSA-2076508;R-HSA-163750;R-HSA-70262;R-HSA-2022052;R-HSA-71802;R-HSA-163773
R-HSA-69202	Cyclin E associated events during G1/S transition	1	88	0.00625934	0.722218	0.722218	1	20	0.00166889	0.5209	9606	Homo sapiens	CDK7		R-HSA-188350
R-HSA-1638091	Heparan sulfate/heparin (HS-GAG) metabolism	1	88	0.00625934	0.722218	0.722218	1	32	0.00267023	0.6128	9606	Homo sapiens	HS2ST1		R-HSA-2076508
R-HSA-112315	Transmission across Chemical Synapses	4	338	0.0240415	0.724684	0.724684	7	133	0.0110981	-0.452325	9606	Homo sapiens	ACHE;PRKACA		R-HSA-372519;R-HSA-111925;R-HSA-111924;R-HSA-8951727;R-HSA-421007;R-HSA-416639;R-HSA-111919
R-HSA-69656	Cyclin A:Cdk2-associated events at S phase entry	1	90	0.00640159	0.730213	0.730213	1	19	0.00158545	0.5209	9606	Homo sapiens	CDK7		R-HSA-187949
R-HSA-162906	HIV Infection	3	262	0.0186357	0.734109	0.734109	44	158	0.0131842	0.1331	9606	Homo sapiens	CDK7;GTF2H1;NELFA		R-HSA-167111;R-HSA-167115;R-HSA-167113;R-HSA-167118;R-HSA-167181;R-HSA-167117;R-HSA-170706;R-HSA-170704;R-HSA-167121;R-HSA-167191;R-HSA-167130;R-HSA-167128;R-HSA-167192;R-HSA-167134;R-HSA-167196;R-HSA-167133;R-HSA-167197;R-HSA-9613490;R-HSA-167459;R-HSA-167072;R-HSA-167136;R-HSA-167076;R-HSA-167077;R-HSA-9613498;R-HSA-167147;R-HSA-167150;R-HSA-167087;R-HSA-167468;R-HSA-167148;R-HSA-167084;R-HSA-1…
R-HSA-6802957	Oncogenic MAPK signaling	1	91	0.00647272	0.734125	0.734125	20	34	0.00283712	-0.6997	9606	Homo sapiens	CNKSR1		R-HSA-6802919;R-HSA-6802918;R-HSA-6802914;R-HSA-6803234;R-HSA-6803233;R-HSA-6802912;R-HSA-6802926;R-HSA-6802925;R-HSA-6802922;R-HSA-6802921;R-HSA-6802935;R-HSA-6802934;R-HSA-6802933;R-HSA-6802932;R-HSA-6802911;R-HSA-6802943;R-HSA-6802910;R-HSA-6803230;R-HSA-6802942;R-HSA-6803227
R-HSA-2565942	Regulation of PLK1 Activity at G2/M Transition	1	92	0.00654385	0.73798	0.73798	4	12	0.00100134	-0.4489	9606	Homo sapiens	PRKACA		R-HSA-3000319;R-HSA-2574845;R-HSA-3000310;R-HSA-2574840
R-HSA-450531	Regulation of mRNA stability by proteins that bind AU-rich elements	1	93	0.00661498	0.741779	0.741779	1	26	0.00216956	-0.4489	9606	Homo sapiens	PRKACA		R-HSA-450550
R-HSA-6794362	Protein-protein interactions at synapses	1	93	0.00661498	0.741779	0.741779	1	33	0.00275367	-1.0595	9606	Homo sapiens	SYT2		R-HSA-6794348
R-HSA-1630316	Glycosaminoglycan metabolism	2	182	0.0129454	0.742419	0.742419	2	82	0.00684246	0.6956	9606	Homo sapiens	DSEL;HS2ST1		R-HSA-2076508;R-HSA-2022052
R-HSA-382551	Transport of small molecules	12	960	0.0682837	0.74289	0.74289	15	430	0.0358812	-0.680208	9606	Homo sapiens	ABCA2;ABCC1;SLC13A4;WNK2;SLC39A6;SLC29A4;TRPV1;PRKACA;PCSK5;TPCN1		R-HSA-5682101;R-HSA-6784676;R-HSA-2682349;R-HSA-8951727;R-HSA-1369052;R-HSA-2685505;R-HSA-3295579;R-HSA-442317;R-HSA-433099;R-HSA-432232;R-HSA-1369028;R-HSA-1454916;R-HSA-727768;R-HSA-111925;R-HSA-727740
R-HSA-168928	DDX58/IFIH1-mediated induction of interferon-alpha/beta	1	96	0.00682837	0.752851	0.752851	7	46	0.00383845	-0.4257	9606	Homo sapiens	EP300		R-HSA-1028815;R-HSA-9604499;R-HSA-1028812;R-HSA-1028820;R-HSA-1028819;R-HSA-1028817;R-HSA-933536
R-HSA-74752	Signaling by Insulin receptor	1	96	0.00682837	0.752851	0.752851	2	34	0.00283712	-0.7397	9606	Homo sapiens	PIK3R2		R-HSA-74737;R-HSA-109699
R-HSA-380320	Recruitment of NuMA to mitotic centrosomes	1	97	0.00689949	0.756436	0.756436	2	2	0.000166889	-0.4489	9606	Homo sapiens	PRKACA		R-HSA-380316;R-HSA-380508
R-HSA-388841	Costimulation by the CD28 family	1	97	0.00689949	0.756436	0.756436	3	34	0.00283712	-0.7397	9606	Homo sapiens	PIK3R2		R-HSA-389158;R-HSA-388832;R-HSA-388830
R-HSA-5689603	UCH proteinases	1	98	0.00697062	0.759969	0.759969	4	11	0.000917891	-0.7664	9606	Homo sapiens	HCFC1		R-HSA-5690790;R-HSA-5690759;R-HSA-5690785;R-HSA-5689630
R-HSA-373080	Class B/2 (Secretin family receptors)	1	99	0.00704175	0.763451	0.763451	2	20	0.00166889	0.4294	9606	Homo sapiens	CALCRL		R-HSA-420214;R-HSA-420127
R-HSA-4086400	PCP/CE pathway	1	99	0.00704175	0.763451	0.763451	1	24	0.00200267	-0.4489	9606	Homo sapiens	PRKACA		R-HSA-5138432
R-HSA-425397	Transport of vitamins, nucleosides, and related molecules	1	100	0.00711288	0.766883	0.766883	2	33	0.00275367	-1.0219	9606	Homo sapiens	SLC29A4		R-HSA-727768;R-HSA-727740
R-HSA-3781865	Diseases of glycosylation	2	194	0.013799	0.773585	0.773585	2	77	0.00642523	-0.82855	9606	Homo sapiens	NOTCH1;ADAMTSL4		R-HSA-5096538;R-HSA-6785565
R-HSA-2219530	Constitutive Signaling by Aberrant PI3K in Cancer	1	102	0.00725514	0.773598	0.773598	1	2	0.000166889	-0.7397	9606	Homo sapiens	PIK3R2		R-HSA-2400009
R-HSA-983695	Antigen activates B Cell Receptor (BCR) leading to generation of second messengers	1	103	0.00732627	0.776883	0.776883	5	25	0.00208611	-0.4289	9606	Homo sapiens	STIM1		R-HSA-2089943;R-HSA-2089927;R-HSA-434798;R-HSA-1168376;R-HSA-434700
R-HSA-8939236	RUNX1 regulates transcription of genes involved in differentiation of HSCs	1	106	0.00753965	0.786457	0.786457	1	15	0.00125167	0.5209	9606	Homo sapiens	CDK7		R-HSA-8956568
R-HSA-2730905	Role of LAT2/NTAL/LAB on calcium mobilization	1	107	0.00761078	0.789557	0.789557	2	7	0.000584112	-0.7397	9606	Homo sapiens	PIK3R2		R-HSA-2730842;R-HSA-2730870
R-HSA-193704	p75 NTR receptor-mediated signalling	1	108	0.00768191	0.792611	0.792611	1	50	0.00417223	-0.7359	9606	Homo sapiens	ARHGEF15		R-HSA-205039
R-HSA-9614085	FOXO-mediated transcription	1	110	0.00782417	0.798589	0.798589	7	85	0.00709279	-0.4257	9606	Homo sapiens	EP300		R-HSA-9620515;R-HSA-9617683;R-HSA-9622579;R-HSA-9617735;R-HSA-9617758;R-HSA-9622604;R-HSA-9622572
R-HSA-2559580	Oxidative Stress Induced Senescence	1	114	0.00810868	0.810035	0.810035	3	39	0.00325434	-0.4519	9606	Homo sapiens	TNRC6C		R-HSA-3209111;R-HSA-3209114;R-HSA-3209151
R-HSA-9006936	Signaling by TGF-beta family members	1	114	0.00810868	0.810035	0.810035	3	107	0.00892857	-0.6175	9606	Homo sapiens	NCOR2		R-HSA-2186741;R-HSA-2186747;R-HSA-173481
R-HSA-163125	Post-translational modification: synthesis of GPI-anchored proteins	1	115	0.00817981	0.812794	0.812794	1	16	0.00133511	0.6167	9606	Homo sapiens	PIGA		R-HSA-162730
R-HSA-76002	Platelet activation, signaling and aggregation	3	301	0.0214098	0.814061	0.814061	6	114	0.00951268	-0.194933	9606	Homo sapiens	PROS1;PIK3R2;PRKACA		R-HSA-114553;R-HSA-437118;R-HSA-481007;R-HSA-114683;R-HSA-437162;R-HSA-114684
R-HSA-211000	Gene Silencing by RNA	1	117	0.00832207	0.818192	0.818192	2	36	0.00300401	-0.4519	9606	Homo sapiens	TNRC6C		R-HSA-426522;R-HSA-426489
R-HSA-449147	Signaling by Interleukins	7	640	0.0455224	0.82438	0.82438	11	491	0.0409713	-0.661014	9606	Homo sapiens	LAMA5;RAPGEF1;NANOG;PIK3R2;PRKACA		R-HSA-508247;R-HSA-879917;R-HSA-6785895;R-HSA-8983003;R-HSA-912734;R-HSA-6790036;R-HSA-913451;R-HSA-912629;R-HSA-914182;R-HSA-912627;R-HSA-1295516
R-HSA-6811442	Intra-Golgi and retrograde Golgi-to-ER traffic	2	218	0.0155061	0.826197	0.826197	6	48	0.00400534	0.41795	9606	Homo sapiens	COPB1;KIFAP3		R-HSA-6811412;R-HSA-6811427;R-HSA-6811426;R-HSA-6811423;R-HSA-6811418;R-HSA-6811417
R-HSA-112316	Neuronal System	5	484	0.0344263	0.833853	0.833853	8	186	0.0155207	-0.57376	9606	Homo sapiens	ACHE;SYT2;PRKACA		R-HSA-372519;R-HSA-111925;R-HSA-111924;R-HSA-8951727;R-HSA-421007;R-HSA-416639;R-HSA-6794348;R-HSA-111919
R-HSA-202424	Downstream TCR signaling	1	124	0.00881997	0.835896	0.835896	2	24	0.00200267	-0.7397	9606	Homo sapiens	PIK3R2		R-HSA-202203;R-HSA-202365
R-HSA-2029485	Role of phospholipids in phagocytosis	1	129	0.00917562	0.847481	0.847481	2	12	0.00100134	-0.7397	9606	Homo sapiens	PIK3R2		R-HSA-2029273;R-HSA-2029271
R-HSA-9006931	Signaling by Nuclear Receptors	2	231	0.0164308	0.849881	0.849881	23	93	0.00776035	-0.4388	9606	Homo sapiens	TNRC6C;EP300		R-HSA-9012203;R-HSA-9011981;R-HSA-9023884;R-HSA-9008271;R-HSA-9018497;R-HSA-9023840;R-HSA-9018499;R-HSA-9009378;R-HSA-9011941;R-HSA-9012196;R-HSA-9038052;R-HSA-9011975;R-HSA-9023846;R-HSA-9011961;R-HSA-9008315;R-HSA-9009371;R-HSA-9012186;R-HSA-9008285;R-HSA-9012208;R-HSA-9023859;R-HSA-9038163;R-HSA-9023860;R-HSA-9011958
R-HSA-5173105	O-linked glycosylation	1	132	0.009389	0.854037	0.854037	2	26	0.00216956	-0.9603	9606	Homo sapiens	ADAMTSL4		R-HSA-5173005;R-HSA-5173192
R-HSA-9609507	Protein localization	1	133	0.00946013	0.85616	0.85616	5	40	0.00333778	0.38	9606	Homo sapiens	AGPS		R-HSA-9033240;R-HSA-9033514;R-HSA-9033232;R-HSA-9033506;R-HSA-9033238
R-HSA-2219528	PI3K/AKT Signaling in Cancer	1	133	0.00946013	0.85616	0.85616	1	21	0.00175234	-0.7397	9606	Homo sapiens	PIK3R2		R-HSA-2400009
R-HSA-1500931	Cell-Cell communication	1	133	0.00946013	0.85616	0.85616	1	60	0.00500668	-0.7397	9606	Homo sapiens	PIK3R2		R-HSA-451758
R-HSA-68875	Mitotic Prophase	1	135	0.00960239	0.860313	0.860313	2	34	0.00283712	-0.4489	9606	Homo sapiens	PRKACA		R-HSA-5229194;R-HSA-5223304
R-HSA-114608	Platelet degranulation	1	137	0.00974465	0.864347	0.864347	1	11	0.000917891	0.6038	9606	Homo sapiens	PROS1		R-HSA-481007
R-HSA-6788656	Histidine, lysine, phenylalanine, tyrosine, proline and tryptophan catabolism	1	137	0.00974465	0.864347	0.864347	1	53	0.00442256	-0.6234	9606	Homo sapiens	AMDHD1		R-HSA-70906
R-HSA-8951664	Neddylation	2	241	0.017142	0.866068	0.866068	10	31	0.00258678	0.0445	9606	Homo sapiens	SOCS4;WDTC1		R-HSA-8956040;R-HSA-8955289;R-HSA-8955241;R-HSA-8952044;R-HSA-8956045;R-HSA-8955245;R-HSA-8952638;R-HSA-8952639;R-HSA-8955285;R-HSA-8952039
R-HSA-977606	Regulation of Complement cascade	1	139	0.00988691	0.868265	0.868265	1	42	0.00350467	0.6038	9606	Homo sapiens	PROS1		R-HSA-981665
R-HSA-202403	TCR signaling	1	146	0.0103848	0.881112	0.881112	2	52	0.00433912	-0.7397	9606	Homo sapiens	PIK3R2		R-HSA-202203;R-HSA-202365
R-HSA-2980736	Peptide hormone metabolism	1	147	0.0104559	0.882843	0.882843	1	63	0.00525701	-0.4626	9606	Homo sapiens	ACHE		R-HSA-9023617
R-HSA-73894	DNA Repair	3	349	0.024824	0.883741	0.883741	27	309	0.0257844	0.1824	9606	Homo sapiens	CDK7;EP300;GTF2H1		R-HSA-5696670;R-HSA-6781867;R-HSA-6790454;R-HSA-6782069;R-HSA-6782004;R-HSA-5689861;R-HSA-6782131;R-HSA-6782141;R-HSA-6782204;R-HSA-6782138;R-HSA-6781818;R-HSA-5690996;R-HSA-6782211;R-HSA-6782208;R-HSA-6781824;R-HSA-6781833;R-HSA-5691000;R-HSA-6790487;R-HSA-5690213;R-HSA-5689317;R-HSA-6782227;R-HSA-6782224;R-HSA-6781840;R-HSA-5690990;R-HSA-5690991;R-HSA-5690988;R-HSA-6782234
R-HSA-2132295	MHC class II antigen presentation	1	148	0.0105271	0.884548	0.884548	1	26	0.00216956	0.3938	9606	Homo sapiens	KIFAP3		R-HSA-2213248
R-HSA-1474228	Degradation of the extracellular matrix	1	148	0.0105271	0.884548	0.884548	1	105	0.00876168	-0.8004	9606	Homo sapiens	LAMA5		R-HSA-2533874
R-HSA-202733	Cell surface interactions at the vascular wall	2	256	0.018209	0.887375	0.887375	2	64	0.00534045	-0.06795	9606	Homo sapiens	PROS1;PIK3R2		R-HSA-202710;R-HSA-204798
R-HSA-69206	G1/S Transition	1	150	0.0106693	0.887886	0.887886	1	61	0.00509012	0.5209	9606	Homo sapiens	CDK7		R-HSA-188350
R-HSA-556833	Metabolism of lipids	16	1433	0.101928	0.893264	0.893264	38	942	0.0786048	-0.353137	9606	Homo sapiens	ACHE;ABCC1;MTMR2;PIK3R2;PKD1;SELENOI;NCOR2;MED25;CPTP;AGPS;EP300;PIP5K1C;PRKACA;PNPLA2		R-HSA-1482647;R-HSA-6809764;R-HSA-429698;R-HSA-1482962;R-HSA-1482654;R-HSA-6810030;R-HSA-1676048;R-HSA-400143;R-HSA-1675795;R-HSA-6809707;R-HSA-560517;R-HSA-1482777;R-HSA-6809975;R-HSA-1676105;R-HSA-560473;R-HSA-266070;R-HSA-1676109;R-HSA-6809778;R-HSA-1368065;R-HSA-6809777;R-HSA-163418;R-HSA-163416;R-HSA-1989765;R-HSA-390427;R-HSA-6809785;R-HSA-5339535;R-HSA-372519;R-HSA-1675773;R-HSA-75879;R-HS…
R-HSA-597592	Post-translational protein modification	18	1594	0.113379	0.896549	0.896549	43	521	0.0434746	-0.194128	9606	Homo sapiens	SPTBN5;DAXX;PROS1;COPB1;SYVN1;TRAPPC9;HCFC1;RAB11B;NCOR2;ADAMTSL4;PIGA;MGAT4B;EP300;SOCS4;PNPLA2;WDTC1;SF1		R-HSA-8956040;R-HSA-8870469;R-HSA-5173005;R-HSA-5694418;R-HSA-8956045;R-HSA-8870466;R-HSA-5173192;R-HSA-5689630;R-HSA-6809006;R-HSA-159752;R-HSA-6809003;R-HSA-975903;R-HSA-5690759;R-HSA-8955289;R-HSA-6809011;R-HSA-4546385;R-HSA-6809010;R-HSA-4085992;R-HSA-4546386;R-HSA-8955285;R-HSA-8867288;R-HSA-5694409;R-HSA-159773;R-HSA-3899291;R-HSA-1022127;R-HSA-8955241;R-HSA-6807877;R-HSA-5691381;R-HSA-6807…
R-HSA-166658	Complement cascade	1	156	0.0110961	0.897332	0.897332	1	71	0.00592457	0.6038	9606	Homo sapiens	PROS1		R-HSA-981665
R-HSA-73887	Death Receptor Signalling	1	157	0.0111672	0.898828	0.898828	1	90	0.00751001	-0.7359	9606	Homo sapiens	ARHGEF15		R-HSA-205039
R-HSA-5673001	RAF/MAP kinase cascade	2	274	0.0194893	0.908802	0.908802	5	39	0.00325434	-0.72575	9606	Homo sapiens	CNKSR1;SPTBN5		R-HSA-5672980;R-HSA-5672965;R-HSA-5672978;R-HSA-5672972;R-HSA-5672973
R-HSA-2142753	Arachidonic acid metabolism	1	166	0.0118074	0.911348	0.911348	1	77	0.00642523	-0.5193	9606	Homo sapiens	ABCC1		R-HSA-266070
R-HSA-2187338	Visual phototransduction	1	168	0.0119496	0.913914	0.913914	1	90	0.00751001	-0.4489	9606	Homo sapiens	PRKACA		R-HSA-74615
R-HSA-5684996	MAPK1/MAPK3 signaling	2	281	0.0199872	0.916059	0.916059	5	46	0.00383845	-0.72575	9606	Homo sapiens	CNKSR1;SPTBN5		R-HSA-5672980;R-HSA-5672965;R-HSA-5672978;R-HSA-5672972;R-HSA-5672973
R-HSA-418594	G alpha (i) signalling events	5	567	0.04033	0.917038	0.917038	11	161	0.0134346	-0.5547	9606	Homo sapiens	GRK2;PDE4C;PRKACA		R-HSA-111970;R-HSA-111925;R-HSA-111924;R-HSA-177284;R-HSA-74615;R-HSA-8951727;R-HSA-177275;R-HSA-180073;R-HSA-111962;R-HSA-111919;R-HSA-111966
R-HSA-109582	Hemostasis	8	830	0.0590369	0.918828	0.918828	19	327	0.0272864	-0.134213	9606	Homo sapiens	STIM1;PROS1;PIK3R2;PDE5A;PRKACA;KIFAP3		R-HSA-141026;R-HSA-434798;R-HSA-481007;R-HSA-434700;R-HSA-992708;R-HSA-984708;R-HSA-437162;R-HSA-983266;R-HSA-5607002;R-HSA-983259;R-HSA-5604929;R-HSA-5591040;R-HSA-202710;R-HSA-114553;R-HSA-437118;R-HSA-114683;R-HSA-114684;R-HSA-204798;R-HSA-418456
R-HSA-453279	Mitotic G1-G1/S phases	1	173	0.0123053	0.92001	0.92001	2	98	0.00817757	0.5209	9606	Homo sapiens	CDK7		R-HSA-188350;R-HSA-8942836
R-HSA-5688426	Deubiquitination	2	288	0.0204851	0.922774	0.922774	5	77	0.00642523	-0.59605	9606	Homo sapiens	EP300;HCFC1		R-HSA-5690790;R-HSA-5690759;R-HSA-5691381;R-HSA-5690785;R-HSA-5689630
R-HSA-69242	S Phase	1	179	0.0127321	0.92676	0.92676	1	54	0.00450601	0.5209	9606	Homo sapiens	CDK7		R-HSA-187949
R-HSA-983705	Signaling by the B Cell Receptor (BCR)	1	190	0.0135145	0.937697	0.937697	5	43	0.00358812	-0.4289	9606	Homo sapiens	STIM1		R-HSA-2089943;R-HSA-2089927;R-HSA-434798;R-HSA-1168376;R-HSA-434700
R-HSA-425407	SLC-mediated transmembrane transport	3	412	0.0293051	0.939693	0.939693	4	184	0.0153538	-0.425067	9606	Homo sapiens	SLC13A4;SLC39A6;SLC29A4		R-HSA-727768;R-HSA-727740;R-HSA-442317;R-HSA-433099
R-HSA-2029480	Fcgamma receptor (FCGR) dependent phagocytosis	1	193	0.0137279	0.940387	0.940387	2	42	0.00350467	-0.7397	9606	Homo sapiens	PIK3R2		R-HSA-2029273;R-HSA-2029271
R-HSA-983168	Antigen processing: Ubiquitination & Proteasome degradation	2	315	0.0224056	0.944232	0.944232	4	9	0.000751001	-0.43575	9606	Homo sapiens	MGRN1;UBE3B		R-HSA-983147;R-HSA-983157;R-HSA-983156;R-HSA-983140
R-HSA-2559583	Cellular Senescence	1	198	0.0140835	0.944616	0.944616	3	89	0.00742657	-0.4519	9606	Homo sapiens	TNRC6C		R-HSA-3209111;R-HSA-3209114;R-HSA-3209151
R-HSA-198933	Immunoregulatory interactions between a Lymphoid and a non-Lymphoid cell	2	316	0.0224767	0.944907	0.944907	1	43	0.00358812	-0.709	9606	Homo sapiens	SIGLEC10		R-HSA-5685607
R-HSA-68877	Mitotic Prometaphase	1	207	0.0147237	0.951489	0.951489	2	15	0.00125167	-0.4489	9606	Homo sapiens	PRKACA		R-HSA-380316;R-HSA-380508
R-HSA-1474244	Extracellular matrix organization	2	329	0.0234014	0.953003	0.953003	14	318	0.0265354	-0.62465	9606	Homo sapiens	LAMA5;PRKACA		R-HSA-2750187;R-HSA-2328129;R-HSA-2426530;R-HSA-4084505;R-HSA-3907292;R-HSA-2426676;R-HSA-216048;R-HSA-2533874;R-HSA-2426355;R-HSA-2426450;R-HSA-2396083;R-HSA-2327803;R-HSA-2396124;R-HSA-216058
R-HSA-5663205	Infectious disease	4	539	0.0383384	0.95515	0.95515	47	330	0.0275367	-0.16505	9606	Homo sapiens	CDK7;SYT2;GTF2H1;NELFA		R-HSA-167111;R-HSA-167115;R-HSA-167113;R-HSA-167118;R-HSA-167181;R-HSA-167117;R-HSA-170706;R-HSA-170704;R-HSA-167121;R-HSA-167191;R-HSA-167130;R-HSA-167128;R-HSA-167192;R-HSA-167134;R-HSA-167196;R-HSA-167133;R-HSA-167197;R-HSA-9613490;R-HSA-167459;R-HSA-167072;R-HSA-167136;R-HSA-5244402;R-HSA-5244404;R-HSA-167076;R-HSA-167077;R-HSA-9613498;R-HSA-167147;R-HSA-167150;R-HSA-167087;R-HSA-167468;R-HSA…
R-HSA-1280218	Adaptive Immune System	9	998	0.0709866	0.956815	0.956815	17	261	0.021779	-0.440233	9606	Homo sapiens	STIM1;MGRN1;SIGLEC10;PIK3R2;UBE3B;PRKACA;KIFAP3		R-HSA-913996;R-HSA-2213248;R-HSA-389158;R-HSA-983147;R-HSA-388832;R-HSA-2089943;R-HSA-434798;R-HSA-1168376;R-HSA-434700;R-HSA-983140;R-HSA-5685607;R-HSA-202203;R-HSA-2089927;R-HSA-983157;R-HSA-983156;R-HSA-388830;R-HSA-202365
R-HSA-194315	Signaling by Rho GTPases	3	457	0.0325059	0.963119	0.963119	3	117	0.00976302	-0.6415	9606	Homo sapiens	ARHGEF15;PIK3R2;PRKACA		R-HSA-9626817;R-HSA-194913;R-HSA-194922
R-HSA-373076	Class A/1 (Rhodopsin-like receptors)	3	460	0.0327193	0.96433	0.96433	2	150	0.0125167	-0.128767	9606	Homo sapiens	PTGFR;PLPPR2		R-HSA-416929;R-HSA-6797630
R-HSA-69278	Cell Cycle, Mitotic	4	570	0.0405434	0.96731	0.96731	23	322	0.0268692	-0.20065	9606	Homo sapiens	CDK7;EP300;PRKACA		R-HSA-380455;R-HSA-380294;R-HSA-5229194;R-HSA-170087;R-HSA-4088152;R-HSA-5223304;R-HSA-380303;R-HSA-8853419;R-HSA-187949;R-HSA-3000319;R-HSA-380311;R-HSA-380272;R-HSA-380316;R-HSA-380508;R-HSA-2574845;R-HSA-8853405;R-HSA-3000310;R-HSA-4088162;R-HSA-188350;R-HSA-8942836;R-HSA-380283;R-HSA-170076;R-HSA-2574840
R-HSA-2454202	Fc epsilon receptor (FCERI) signaling	1	234	0.0166441	0.967417	0.967417	2	63	0.00525701	-0.7397	9606	Homo sapiens	PIK3R2		R-HSA-2730842;R-HSA-2730870
R-HSA-196849	Metabolism of water-soluble vitamins and cofactors	1	252	0.0179245	0.975022	0.975022	1	140	0.0116822	-0.5193	9606	Homo sapiens	ABCC1		R-HSA-3095901
R-HSA-8953897	Cellular responses to external stimuli	4	601	0.0427484	0.976353	0.976353	22	254	0.0211949	-0.5109	9606	Homo sapiens	RPTOR;TNRC6C;EP300;ULK1		R-HSA-1632857;R-HSA-5683925;R-HSA-1234167;R-HSA-3209111;R-HSA-5672017;R-HSA-5672817;R-HSA-5082405;R-HSA-1235035;R-HSA-3209114;R-HSA-5675868;R-HSA-1235070;R-HSA-3209151;R-HSA-1235037;R-HSA-3371554;R-HSA-5679239;R-HSA-5679205;R-HSA-5675790;R-HSA-5665868;R-HSA-5672010;R-HSA-5672011;R-HSA-5673768;R-HSA-5672008
R-HSA-68886	M Phase	2	390	0.0277402	0.978051	0.978051	4	66	0.00550734	-0.4489	9606	Homo sapiens	PRKACA		R-HSA-5229194;R-HSA-5223304;R-HSA-380316;R-HSA-380508
R-HSA-2262752	Cellular responses to stress	3	514	0.0365602	0.980666	0.980666	9	184	0.0153538	-0.437467	9606	Homo sapiens	RPTOR;TNRC6C;EP300		R-HSA-3371554;R-HSA-1234167;R-HSA-3209111;R-HSA-5082405;R-HSA-1235035;R-HSA-3209114;R-HSA-1235070;R-HSA-3209151;R-HSA-1235037
R-HSA-500792	GPCR ligand binding	4	651	0.0463049	0.986178	0.986178	4	177	0.0147697	0.010775	9606	Homo sapiens	PTGFR;CALCRL;PLPPR2		R-HSA-420214;R-HSA-416929;R-HSA-420127;R-HSA-6797630
R-HSA-71291	Metabolism of amino acids and derivatives	4	658	0.0468028	0.987196	0.987196	8	283	0.0236148	-0.05965	9606	Homo sapiens	SLC6A8;AMDHD1;ODC1;DIO2		R-HSA-353125;R-HSA-350567;R-HSA-70692;R-HSA-350578;R-HSA-70906;R-HSA-350600;R-HSA-200396;R-HSA-209772
R-HSA-1640170	Cell Cycle	4	682	0.0485099	0.990174	0.990174	23	411	0.0342957	-0.20065	9606	Homo sapiens	CDK7;EP300;PRKACA		R-HSA-380455;R-HSA-380294;R-HSA-5229194;R-HSA-170087;R-HSA-4088152;R-HSA-5223304;R-HSA-380303;R-HSA-8853419;R-HSA-187949;R-HSA-3000319;R-HSA-380311;R-HSA-380272;R-HSA-380316;R-HSA-380508;R-HSA-2574845;R-HSA-8853405;R-HSA-3000310;R-HSA-4088162;R-HSA-188350;R-HSA-8942836;R-HSA-380283;R-HSA-170076;R-HSA-2574840
R-HSA-983169	Class I MHC mediated antigen processing & presentation	2	465	0.0330749	0.991643	0.991643	4	48	0.00400534	-0.43575	9606	Homo sapiens	MGRN1;UBE3B		R-HSA-983147;R-HSA-983157;R-HSA-983156;R-HSA-983140
R-HSA-195258	RHO GTPase Effectors	1	326	0.023188	0.991655	0.991655	1	112	0.00934579	-0.4489	9606	Homo sapiens	PRKACA		R-HSA-9626817
R-HSA-418555	G alpha (s) signalling events	3	603	0.0428907	0.993242	0.993242	7	17	0.00141856	-0.332467	9606	Homo sapiens	GRK2;CALCRL;PDE4C		R-HSA-379044;R-HSA-8851797;R-HSA-8982641;R-HSA-744887;R-HSA-8982645;R-HSA-744886;R-HSA-418553
R-HSA-162582	Signal Transduction	32	3190	0.226901	0.994857	0.994857	249	2178	0.181742	-0.514475	9606	Homo sapiens	PTGFR;LAMA5;KMT2D;SPTBN5;NOTCH1;CALCRL;PLPPR2;PIK3R2;PCSK5;RPTOR;GRK2;EP300;STAP2;PIP5K1C;PRKACA;SOCS4;BCL9L;DYNC2H1;ARHGEF15;PDE4C;SYVN1;EPN1;TNRC6C;NCOR2;CNKSR1;RAPGEF1;ULK3		R-HSA-1912349;R-HSA-1606682;R-HSA-9008271;R-HSA-1562641;R-HSA-9018497;R-HSA-3322427;R-HSA-9018499;R-HSA-8848023;R-HSA-9008285;R-HSA-1912382;R-HSA-8982703;R-HSA-1912379;R-HSA-1912378;R-HSA-1912372;R-HSA-1912374;R-HSA-1912369;R-HSA-1912368;R-HSA-1470011;R-HSA-1912364;R-HSA-1912367;R-HSA-9008315;R-HSA-1912366;R-HSA-1912363;R-HSA-380979;R-HSA-1912362;R-HSA-8982709;R-HSA-1912353;R-HSA-1912352;R-HSA-19…
R-HSA-1280215	Cytokine Signaling in Immune system	7	1055	0.0750409	0.995055	0.995055	11	639	0.0533211	-0.661014	9606	Homo sapiens	LAMA5;RAPGEF1;NANOG;PIK3R2;PRKACA		R-HSA-508247;R-HSA-879917;R-HSA-6785895;R-HSA-8983003;R-HSA-912734;R-HSA-6790036;R-HSA-913451;R-HSA-912629;R-HSA-914182;R-HSA-912627;R-HSA-1295516
R-HSA-1643685	Disease	12	1539	0.109467	0.995582	0.995582	114	953	0.0795227	-0.477725	9606	Homo sapiens	NCOR2;CNKSR1;CDK7;NOTCH1;SYT2;ADAMTSL4;SYVN1;EP300;PIK3R2;GTF2H1;NELFA;PRKACA		R-HSA-2666278;R-HSA-167181;R-HSA-167191;R-HSA-5096538;R-HSA-167192;R-HSA-167196;R-HSA-167197;R-HSA-9613490;R-HSA-2900748;R-HSA-167459;R-HSA-2900747;R-HSA-9613498;R-HSA-5387386;R-HSA-2730752;R-HSA-4396393;R-HSA-4396392;R-HSA-2900743;R-HSA-2400009;R-HSA-167468;R-HSA-5387389;R-HSA-167474;R-HSA-4396402;R-HSA-2900765;R-HSA-4396401;R-HSA-167478;R-HSA-167477;R-HSA-2900756;R-HSA-167481;R-HSA-167484;R-HSA…
R-HSA-196854	Metabolism of vitamins and cofactors	1	381	0.0271001	0.99632	0.99632	1	201	0.0167724	-0.5193	9606	Homo sapiens	ABCC1		R-HSA-3095901
R-HSA-372790	Signaling by GPCR	11	1480	0.105271	0.996705	0.996705	33	430	0.0358812	-0.382364	9606	Homo sapiens	PTGFR;GRK2;CALCRL;PLPPR2;ARHGEF15;PDE4C;PIK3R2;PRKACA		R-HSA-416516;R-HSA-749448;R-HSA-177284;R-HSA-749452;R-HSA-400015;R-HSA-751040;R-HSA-8851797;R-HSA-419166;R-HSA-420127;R-HSA-6797630;R-HSA-111962;R-HSA-111966;R-HSA-416358;R-HSA-379044;R-HSA-111970;R-HSA-8982703;R-HSA-8951727;R-HSA-416929;R-HSA-180073;R-HSA-379048;R-HSA-111919;R-HSA-420214;R-HSA-111925;R-HSA-2179413;R-HSA-111924;R-HSA-74615;R-HSA-8982641;R-HSA-177275;R-HSA-744887;R-HSA-8982709;R-H…
R-HSA-8978868	Fatty acid metabolism	1	429	0.0305143	0.998203	0.998203	1	217	0.0181075	-0.5193	9606	Homo sapiens	ABCC1		R-HSA-266070
R-HSA-388396	GPCR downstream signalling	9	1355	0.0963795	0.998232	0.998232	29	253	0.0211115	-0.323	9606	Homo sapiens	PTGFR;GRK2;CALCRL;ARHGEF15;PDE4C;PIK3R2;PRKACA		R-HSA-416516;R-HSA-749448;R-HSA-177284;R-HSA-749452;R-HSA-400015;R-HSA-751040;R-HSA-8851797;R-HSA-419166;R-HSA-111962;R-HSA-111966;R-HSA-416358;R-HSA-379044;R-HSA-111970;R-HSA-8982703;R-HSA-8951727;R-HSA-180073;R-HSA-379048;R-HSA-111919;R-HSA-111925;R-HSA-2179413;R-HSA-111924;R-HSA-74615;R-HSA-8982641;R-HSA-177275;R-HSA-744887;R-HSA-8982709;R-HSA-8982645;R-HSA-744886;R-HSA-418553
R-HSA-392499	Metabolism of proteins	20	2357	0.167651	0.998308	0.998308	45	888	0.0740988	-0.22204	9606	Homo sapiens	ACHE;SPTBN5;DAXX;PROS1;COPB1;SYVN1;TRAPPC9;HCFC1;RAB11B;NCOR2;ADAMTSL4;PIGA;MGAT4B;EP300;SOCS4;PNPLA2;WDTC1;SF1		R-HSA-8956040;R-HSA-8870469;R-HSA-5173005;R-HSA-5694418;R-HSA-8956045;R-HSA-8870466;R-HSA-5173192;R-HSA-9023617;R-HSA-5689630;R-HSA-6809006;R-HSA-159752;R-HSA-6809003;R-HSA-975903;R-HSA-5690759;R-HSA-8955289;R-HSA-6809011;R-HSA-4546385;R-HSA-6809010;R-HSA-4085992;R-HSA-4546386;R-HSA-8955285;R-HSA-8867288;R-HSA-5694409;R-HSA-159773;R-HSA-3899291;R-HSA-1022127;R-HSA-8955241;R-HSA-6807877;R-HSA-5691…
R-HSA-6798695	Neutrophil degranulation	1	480	0.0341418	0.999164	0.999164	3	10	0.000834446	0.4421	9606	Homo sapiens	COPB1		R-HSA-6798743;R-HSA-6798747;R-HSA-6800426
R-HSA-168249	Innate Immune System	6	1325	0.0942457	0.999925	0.999925	21	684	0.0570761	-0.16955	9606	Homo sapiens	PROS1;COPB1;EP300;PIK3R2;PRKACA		R-HSA-1028815;R-HSA-9604499;R-HSA-5660660;R-HSA-1028812;R-HSA-2424480;R-HSA-2424482;R-HSA-2029273;R-HSA-2029271;R-HSA-5624473;R-HSA-3134883;R-HSA-5660666;R-HSA-6800426;R-HSA-933536;R-HSA-981665;R-HSA-6798743;R-HSA-2730842;R-HSA-1028820;R-HSA-1028819;R-HSA-6798747;R-HSA-1028817;R-HSA-2730870
R-HSA-1430728	Metabolism	30	3585	0.254997	0.999935	0.999935	74	2184	0.182243	-0.32378	9606	Homo sapiens	ACHE;PFKFB1;MT-ND4;MTMR2;MT-ND5;ODC1;PIK3R2;MT-ND2;PKD1;SELENOI;MT-ND1;HS2ST1;AMDHD1;DSEL;EP300;PIP5K1C;PRKACA;ABCC1;DIO2;NCOR2;MED25;SLC6A8;ARL2BP;CPTP;AGPS;MT-CYB;PNPLA2		R-HSA-1482647;R-HSA-429698;R-HSA-6799202;R-HSA-1482654;R-HSA-400015;R-HSA-1676048;R-HSA-400143;R-HSA-1675795;R-HSA-6809707;R-HSA-560517;R-HSA-5672027;R-HSA-350600;R-HSA-381707;R-HSA-1482777;R-HSA-6809975;R-HSA-163217;R-HSA-381713;R-HSA-1368065;R-HSA-1989765;R-HSA-390427;R-HSA-372519;R-HSA-163750;R-HSA-70692;R-HSA-6809793;R-HSA-164651;R-HSA-1676082;R-HSA-6799179;R-HSA-1482811;R-HSA-6799191;R-HSA-4…
R-HSA-168256	Immune System	17	2663	0.189416	0.999993	0.999993	49	1526	0.127336	-0.398847	9606	Homo sapiens	LAMA5;MGRN1;PROS1;COPB1;SIGLEC10;PIK3R2;UBE3B;STIM1;RAPGEF1;EP300;NANOG;PRKACA;KIFAP3		R-HSA-6785895;R-HSA-9604499;R-HSA-2424480;R-HSA-2424482;R-HSA-434700;R-HSA-914182;R-HSA-3134883;R-HSA-1295516;R-HSA-879917;R-HSA-2213248;R-HSA-5660660;R-HSA-389158;R-HSA-913451;R-HSA-5660666;R-HSA-933536;R-HSA-981665;R-HSA-5685607;R-HSA-1028815;R-HSA-913996;R-HSA-1028812;R-HSA-2029273;R-HSA-2089943;R-HSA-2029271;R-HSA-5624473;R-HSA-6800426;R-HSA-508247;R-HSA-8983003;R-HSA-912734;R-HSA-202203;R-HS…
